# Supplementary material for: Context-specific network modeling identifies new crosstalk in β-adrenergic cardiac hypertrophy
Source: PLoS Comput Biol. 2020 Dec 18;16(12):e1008490. doi: 10.1371/journal.pcbi.1008490 (PMC7781532; doi:10.1371/journal.pcbi.1008490)
Supplement: S1 Table — (XLSX) [file pcbi.1008490.s001.xlsx]

## Sheet: species
Species information
module	ID	name	Yinit	Ymax	tau	type	location	ref	notes
macromolecule	aAR	alpha_adrenergicReceptor	0	1	1	protein		αAR
macromolecule	AC	AdenylylCyclase	0	1	1	protein		AC
macromolecule	Akt	Protein Kinase B	0	1	1	protein		Akt
phenotype	aMHC	alphaMyosinHeavyChain	1	1	1	geneExpr		αMHC
simple chemical	AngII	Angiotensin II	0	1	1	protein		AngII
simple chemical	ANP	AtrialNatriuretic Factor	0	1	1	geneExpr		ANP
simple chemical	ANPi	AtrialNatriureticFactor Input	0	1	1	protein		ANPi
macromolecule	AT1R	Angiotensin II receptor	0	1	1	protein		AT1R
macromolecule	ATF2	Activating Transcription Factor 2	0	1	1	protein		ATF2
macromolecule	BAR	B-adrenergic Receptor	0	1	1	protein		βAR
phenotype	bMHC	beta Myosin Heavy Chain	0	1	1	geneExpr		βMHC
phenotype	BNP	Brain Natriuretic Peptide	0	1	1	geneExpr		BNP
macromolecule	BNPi	Brain Natriuretic Peptide Input	0	1	1	protein		BNPi
simple chemical	Calcium	Calcium	0	1	1	smallMolecule		Calcium
macromolecule	CaM	Calmodulin	0	1	1	protein		CaM
macromolecule	CaMK	CaM Kinase	0	1	1	protein		CaMK
simple chemical	cAMP	cyclic AMP	0	1	1	smallMolecule		cAMP
macromolecule	CaN	Calcineurin	0	1	1	protein		CaN
phenotype	CellArea	Increased Cell Area	0	1	1	phenotype		CellArea
macromolecule	cFos	Protein c-Fos	0	1	1	protein		cFos
simple chemical	cGMP	cyclic Guanosine Monophosphate	0	1	1	smallMolecule		cGMP
macromolecule	cJun	Protein cJun	0	1	1	protein		cJun
macromolecule	CREB	cAMP Response Element Binding	0	1	1	protein		CREB
macromolecule	CT1	Cardiotrophin-1	0	1	1	protein		CT1
simple chemical	DAG	Diacylglycerol	0	1	1	phospholipid		DAG
macromolecule	EGF	Epidermal Growth Factor	0	1	1	protein		EGF
macromolecule	EGFR	Epidermal Growth Factor Receptor	0	1	1	protein		EGFR
macromolecule	eIF2B	Eukaryotic Initiation Factor 2	0	1	1	protein		eIF2B
macromolecule	eIF4E	Eukaryotic translation initiation factor 4E	0	1	1	protein		eIF4E
macromolecule	ELK1	ELK1	0	1	1	protein		ELK1
macromolecule	ERBB	Erythroblastic leukemia viral oncogene homolog 2 and 3 or 4	0	1	1	protein		ERBB
macromolecule	ERK12	Extracellular signal-regulated kinases 1 or 2	0	1	1	protein		ERK12
macromolecule	ERK5	Erk5	0	1	1	protein		ERK5
macromolecule	ET1	Endothelin-1	0	1	1	protein		ET1
simple chemical	ET1R	Endothelin-1 receptor	0	1	1	protein		ET1R
macromolecule	FAK	Focal Adhesion Kinase	0	1	1	protein		FAK
simple chemical	FGF	Fibroblast Growth Factor	0	1	1	protein		FGF
macromolecule	FGFR	Fibroblast Growth Factor Receptor	0	1	1	protein		FGFR
macromolecule	foxo	Forkhead Box O	1	1	1	protein		foxo
macromolecule	Gaq11	G protein alpha subunit q or 11	0	1	1	protein		Gαq11
macromolecule	GATA4	Protein GATA	0	1	1	protein		GATA4
macromolecule	GBG	G protein beta and gamma subunits	0	1	1	protein		Gβγ
macromolecule	GCA	Guanylate Cyclase A	0	1	1	protein		GCA
macromolecule	gp130LIFR	Leukemia inhibitory factor receptor alpha and interleukin 6 signal transducer gp130	0	1	1	protein		gp130LIFR
macromolecule	Gsa	G protein alpha s	0	1	1	protein		Gsα
macromolecule	GSK3B	Glycogen synthase kinase 3 beta	1	1	1	protein		GSK3β
macromolecule	HDAC	Histone deacetylase	1	1	1	protein		HDAC
macromolecule	IGF1	Insulin-like Growth Factor 1	0	1	1	protein		IGF1
macromolecule	IGF1R	Insulin-like Growth Factor 1 Receptor	0	1	1	protein		IGF1R
macromolecule	IkB	Nuclear factor of kappa light polypeptide gene enhancer in B-cells inhibitor, alpha	1	1	1	protein		IκB
macromolecule	IKK	Inhibitor of kappa light polypeptide gene enhancer in B-cells, kinase beta	0	1	1	protein		IKK
macromolecule	IL6	Interleukin 6	0	1	1	protein		IL6
macromolecule	IL6R	Interleukin 6 Receptor and interleukin 6 signal transducer gp130	0	1	1	protein		IL6R
macromolecule	Integrins	Integrins	0	1	1	protein		Integrins
simple chemical	IP3	Inositol Triphosphate	0	1	1	phospholipid		IP3
simple chemical	ISO	Isoproterenol	0	1	1	FDAdrug		ISO
macromolecule	JAK	Janus kinase 1 or 2	0	1	1	protein		JAK
macromolecule	JNK	c-Jun N-terminal kinase	0	1	1	protein		JNK
macromolecule	LIF	Leukemia inhibitory factor	0	1	1	protein		LIF
macromolecule	MAP3K11	MAPK Kinase Kinase 11	0	1	1	protein		MAP3K11
macromolecule	MAP3K23	MAPK Kinase Kinase 2 or 3	0	1	1	protein		MAP3K23
macromolecule	MAP3K4	MAPK Kinase Kinase 4	0	1	1	protein		MAP3K4
macromolecule	MAPKAPK	MAPK-Activated Protein Kinase	0	1	1	protein		MAPKAPK
macromolecule	MEF2	Myocyte Enhancer Factor-2	0	1	1	protein		MEF2
macromolecule	MEK12	MAPK kinase 1 or MAPK kinase 2	0	1	1	protein		MEK12
macromolecule	MEK36	MAPK kinase 3 or MAPK kinase 6	0	1	1	protein		MEK36
macromolecule	MEK4	MAPK Kinase 4	0	1	1	protein		MEK4
macromolecule	MEK5	MAPK kinase 5	0	1	1	protein		MEK5
macromolecule	MEK7	MAPK Kinase 7	0	1	1	protein		MEK7
macromolecule	MEKK1	MAPK Kinase Kinase 1	0	1	1	protein		MEKK1
macromolecule	MSK1	ribosomal protein S6 kinase, 90kDa, polypeptide 5	0	1	1	protein		MSK1
macromolecule	mTor	mechanistic Target Of Rapamycin	0	1	1	protein		mTor
simple chemical	NE	Norepinephrine	0	1	1	smallMolecule		NE
macromolecule	NFAT	Nuclear Factor of Activated T-cells	0	1	1	protein		NFAT
macromolecule	NFkB	Nuclear Factor kappa-light-chain-enhancer of activated B cells	0	1	1	protein		NFκB
macromolecule	NIK	NFkB Inducing Kinase	0	1	1	protein		NIK
macromolecule	NOS	Endothelial Nitric Oxide Synthase	0	1	1	protein		NOS
simple chemical	NRG1	Neuregulin 1	0	1	1	protein		NRG1
macromolecule	p38	P38 mitogen-activated protein kinase	0	1	1	protein		p38
macromolecule	p70s6k	70 kDa ribosomal protein S6 kinase I	0	1	1	protein		p70s6k
macromolecule	PDK1	3-phosphoinositide dependent protein kinase-1	0	1	1	protein		PDK1
simple chemical	PE	Phenylephrine	0	1	1	FDAdrug		PE
macromolecule	PI3K	Phosphatidyl Inositol 3 Kinase	0	1	1	protein		PI3K
macromolecule	PKA	Protein Kinase A	0	1	1	protein		PKA
macromolecule	PKC	Protein Kinase C	0	1	1	protein		PKC
macromolecule	PKD	Protein Kinase D	0	1	1	protein		PKD
macromolecule	PKG1	cGMP-dependent protein kinase 1	0	1	1	protein		PKG1
macromolecule	PLCB	Phospholipase C Beta	0	1	1	protein		PLCβ
macromolecule	PLCG	Phopholipase C Gamma 1	0	1	1	protein		PLCγ
macromolecule	Rac1	Ras-related C3 botulinum toxin substrate 1	0	1	1	protein		Rac1
macromolecule	Raf1	Raf1	0	1	1	protein		Raf1
macromolecule	Raf1A	Activated Raf1	0	1	1	intermediate		Raf1A
macromolecule	Ras	Rat sarcoma viral oncogene homolog	0	1	1	protein		Ras
macromolecule	RhoA	Ras homolog gene family, member A	0	1	1	protein		RhoA
phenotype	sACT	Alpha Skeletal Actin	0	1	1	geneExpr		sACT
phenotype	SERCA	Sarcoplastic Reticulum Ca2+ ATPase	1	1	1	geneExpr		SERCA
macromolecule	sGC	soluble Guanylyl Cyclase	0	1	1	protein		sGC
macromolecule	SHP2	Protein tyrosine phosphatase, non-receptor type 11	0	1	1	protein		SHP2
macromolecule	SRF	Serum Response Factor	0	1	1	protein		SRF
macromolecule	STAT	mac	0	1	1	protein		STAT
simple chemical	Stretch	Stretch	0	1	1	phenotype		Stretch
macromolecule	TAK1	TGF-beta Activated Kinase 1	0	1	1	protein		TAK1
macromolecule	TGFB	Transforming Growth Factor beta	0	1	1	protein		TGFβ
macromolecule	TGFR	Transforming Growth Factor Receptors	0	1	1	protein		TGFR
macromolecule	TNFa	Tumor Necrosis Factor-alpha	0	1	1	protein		TNFα
macromolecule	TNFR	Tumor Necrosis Factor Receptor	0	1	1	protein		TNFR

## Sheet: reactions
Reaction Information
module	ID	Rule	Weight	n	EC50	location	confidence 1	species 1	system 1	database 1	ref ID 1	link 1	confidence 2	species 2	system 2	database 2	ref ID 2	link 2	notes
inputs	r1	=> AngII	0	1.4	0.5
inputs	r2	=> ANPi	0	1.4	0.5
inputs	r3	=> BNPi	0	1.4	0.5
inputs	r4	=> CT1	0	1.4	0.5
inputs	r5	=> EGF	0	1.4	0.5
inputs	r6	=> ET1	0	1.4	0.5
inputs	r7	=> FGF	0	1.4	0.5
inputs	r8	=> IGF1	0	1.4	0.5
inputs	r9	=> IL6	0	1.4	0.5
inputs	r10	=> ISO	0	1.4	0.5
inputs	r11	=> LIF	0	1.4	0.5
inputs	r12	=> NE	0	1.4	0.5
inputs	r13	=> NRG1	0	1.4	0.5
inputs	r14	=> PE	0	1.4	0.5
inputs	r15	=> Stretch	0	1.4	0.5
inputs	r16	=> TGFB	0	1.4	0.5
inputs	r17	=> TNFa	0	1.4	0.5
middle	r18	!Akt => foxo	1	1.4	0.5		functional	Rat	NRVM	pubmed	15781459	LinkOut
middle	r19	!Akt => GSK3B	1	1.4	0.5		functional		Cardiac	pubmed	16936699	LinkOut	biochemical		Cell line	pubmed	11715022	LinkOut	Akt phosphorylates GSK3B
middle	r20	!CaMK & !PKC & !PKD => HDAC	1	1.4	0.5		functional
middle	r21	!cFos & !cJun & !MEF2 & !NFAT => aMHC	1	1.4	0.5		biochemical	Rat	NRVM	pubmed	15795322		inferred	Mouse	Adult Heart	pubmed	10811847		Dominant negative cFos upregulated aMHC expression, overexpression of cJun downregulated aMHC, increased CaMK expression downregulated aMHC presumably through MEF2
middle	r22	!cFos & !cJun & !NFAT => SERCA	1	1.4	0.5		biochemical	Rat	NRVM	pubmed	15795322		inferred	Mouse	Adult Heart	pubmed	9568714		Dominant negative cFos upregulated SERCA expression, overexpression of cJun downregulated SERCA, overexpression of CaN downregulated SERCA inferred to happen through NFAT
middle	r23	!foxo => CellArea	1	1.4	0.5		functional	Rat	NRVM	pubmed	15781459	LinkOut
middle	r24	!GSK3B & !JNK & !p38 & !PKG1 & !PKA => NFAT	1	1.4	0.5		functional		Cardiac	pubmed	16936699	LinkOut	functional	Rat	NRVM	pubmed	12177418	LinkOut	PKG1 provides inhibition upstream and downstream of calcineurin. JNK and p38 phosphorylate NFAT to prevent nuclear translocation PMID 10652349. GSK3 and PKA phosphorylate NFAT and promotes its nuclear export PMID 9072970
middle	r25	!GSK3B => CREB	1	1.4	0.5		biochemical	Rat	NRVM	pubmed	15155564	LinkOut							GSK3B phosphorylates and inhibits CREB
middle	r26	!GSK3B => eIF2B	1	1.4	0.5		functional		Cardiac	pubmed	12524460	LinkOut
middle	r27	!GSK3B => GATA4	1	1.4	0.5		functional		Cardiac	pubmed	12524460	LinkOut	functional	Mouse		pubmed	18830417	LinkOut	Absence of GSK3B leads to increased expression and nuclear localization of GATA4
middle	r28	!HDAC => MEF2	1	1.4	0.5		biochemical	Rat	NRVM	pubmed	10737771	LinkOut	functional		Cardiac	pubmed	16936699	LinkOut	HDAC dissociates from MEF2 ending its inhibition
middle	r29	!IkB => NFkB	1	1.4	0.5		functional		Cardiac	pubmed	16936699	LinkOut	biochemical	Human	Cell line	pubmed	1493333	LinkOut	IkB binds to and inhibits NFkB
middle	r30	!IKK => IkB	1	1.4	0.5		functional		Cardiac	pubmed	16936699	LinkOut	biochemical	Human	Cell line	pubmed	9891086	LinkOut	IKK phosphorylates IkB targeting it for degradation
middle	r31	!PKA & Raf1A => Raf1	1	1.4	0.5		inferred		Cardiac	pubmed	17450511	LinkOut	biochemical	Human	Cell line	pubmed	7935389	LinkOut	PKA phosphorylates and inhibits Raf1
middle	r32	aAR => Gaq11	1	1.4	0.5		functional		Cardiac	pubmed	12524460	LinkOut	functional		Cardiac	pubmed	10189964	LinkOut	Alpha adrenergic receptor is coupled to G alpha q class G protein
middle	r33	AC => cAMP	1	1.4	0.5		functional		Cardiac	pubmed	12524460	LinkOut	biochemical		Purified	pubmed	9417641	LinkOut	Adenylyl cyclase converts ATP to cAMP
middle	r34	Akt => IKK	1	1.4	0.5		biochemical	Human	Cell Line	pubmed	10485710	LinkOut
middle	r35	Akt => mTor	1	1.4	0.5		functional		Cardiac	pubmed	16936699	LinkOut	biochemical	Rat	Cell line	pubmed	11715023	LinkOut	Akt activates mTor
middle	r36	Akt => NOS	1	1.4	0.5		biochemical	Human	Cell Line	pubmed	10376603	LinkOut							Akt phosphorylates eNOS
middle	r37	AngII => AT1R	1	1.4	0.5		functional		Cardiac	pubmed	16936699	LinkOut	biochemical	Rat	Purified	pubmed	1290618	LinkOut	AngII binds to AT1R
middle	r38	ANPi => GCA	1	1.4	0.5		functional		Cardiac	pubmed	16936699	LinkOut	biochemical		Cell line	pubmed	1309330	LinkOut	ANP binds to GCA
middle	r39	AT1R => Gaq11	1	1.4	0.5		functional		Cardiac	pubmed	16936699	LinkOut	functional		Cardiac	pubmed	10189964	LinkOut	AT1R is coupled to G alpha q class g protein
middle	r40	AT1R => JAK	1	1.4	0.5		functional		Cardiac	pubmed	12431443
middle	r41	ATF2 => ANP	1	1.4	0.5		functional	Rat	NRVM	pubmed	16125722
middle	r42	ATF2 => bMHC	1	1.4	0.5		functional	Rat	NRVM	pubmed	16125722
middle	r43	ATF2 => BNP	1	1.4	0.5		functional	Rat	NRVM	pubmed	16125722
middle	r44	ATF2 => CellArea	1	1.4	0.5		functional	Rat	NRVM	pubmed	16125722
middle	r45	BAR => Gsa	1	1.4	0.5		functional		Cardiac	pubmed	12524460	LinkOut	biochemical	Human	Cell line	pubmed	12106601	LinkOut	BAR is coupled to Gsa
middle	r46	BNPi => GCA	1	1.4	0.5		functional		Cardiac	pubmed	16936699	LinkOut	biochemical		Cell line	pubmed	1309330	LinkOut	BNP binds to GCA
middle	r47	Calcium => CaM	1	1.4	0.5		functional		Cardiac	pubmed	16936699	LinkOut	biochemical		Purified	pubmed	10884684	LinkOut	Calcium binds CaM
middle	r48	CaM => CaMK	1	1.4	0.5		functional		Cardiac	pubmed	16936699	LinkOut	biochemical		Purified	pubmed	10884684	LinkOut	CaM binds CaMK
middle	r49	CaM => CaN	1	1.4	0.5		functional		Cardiac	pubmed	12524460	LinkOut	biochemical		Purified	pubmed	9593662	LinkOut	CaM binds to CaN
middle	r50	cAMP => PKA	1	1.4	0.5		functional		Cardiac	pubmed	12524460	LinkOut	biochemical		Purified	pubmed	16214430	LinkOut	cAMP binds to regulatory subunits of PKA which activates the catalytic subunits
middle	r51	CaN => NFAT	1	1.4	0.5		biochemical	Rat	NRVM	pubmed	15657416	LinkOut	functional		Cardiac	pubmed	16936699	LinkOut	Calcineurin dephosphorylates NFAT
middle	r52	cFos & cJun & SRF => sACT	1	1.4	0.5		biochemical	Rat	NRVM	pubmed	15795322		biochemical	Rat	NRVM	pubmed	8631897		Dominant negative cFos inhibited sACT, cFos & cJun must dimerize to activate sACT and SRF is also required
middle	r53	cFos => ANP	1	1.4	0.5		biochemical	Rat	NRVM	pubmed	15795322								Dominant negative cFos inhibited ANP
middle	r54	cFos => bMHC	1	1.4	0.5		biochemical	Rat	NRVM	pubmed	15795322								Dominant negative cFos inhibited bMHC
middle	r55	cFos => BNP	1	1.4	0.5		biochemical	Rat	NRVM	pubmed	15795322								Dominant negative cFos inhibited BNP
middle	r56	cGMP => PKG1	1	1.4	0.5		functional		Cardiac	pubmed	16936699		functional	Rat	NRVM	pubmed	12177418	LinkOut	cGMP binds to and activates PKG1
middle	r57	cJun & SRF => sACT	1	1.4	0.5		biochemical	Rat	NRVM	pubmed	15795322		biochemical	Rat	NRVM	pubmed	8631897		Overexpression of cJun upregulated sACT, cJun can dimerize and transcribe sACT and SRF is needed for transcription
middle	r58	cJun => ANP	1	1.4	0.5		biochemical	Rat	NRVM	pubmed	11799083								Dominant negative cJun prevented increased ANP expression
middle	r59	cJun => bMHC	1	1.4	0.5		biochemical	Rat	NRVM	pubmed	15795322								Overexpression of cJun upregulated BMHC
middle	r60	cJun => BNP	1	1.4	0.5		biochemical	Rat	NRVM	pubmed	11799083								Dominant negative cJun prevented increased BNP expression
middle	r61	cJun => CellArea	1	1.4	0.5		biochemical	Rat	NRVM	pubmed	11799083								Dominant negative cJun prevented increased cell size
middle	r62	CREB => ANP	1	1.4	0.5		biochemical	Rat	Adult ventricular myocytes	pubmed	15522277								Inhibitors of CREB pathway inhibited ANP expression
middle	r63	CREB => CellArea	1	1.4	0.5		inferred	Rat	NRVM	pubmed	15155564								CREB was essential for hypoxia induced hypertrophy as assesed by protein content. inferred from paper that it was also necessary for increased cell size
middle	r64	CT1 => gp130LIFR	1	1.4	0.5		functional		Cardiac	pubmed	11181961		biochemical		Cell line	pubmed	9253712	LinkOut	CT1 binds to and leads to tyrosine phosphorylation of LIFR and gp130 heterodimer
middle	r65	DAG & Calcium => PKC	1	1.4	0.5		functional		Cardiac	pubmed	16936699		biochemical	Rat	Cell line	pubmed	9814702	LinkOut	Calcium translocates PKC to the plasma membrane to activate it
middle	r66	EGF => EGFR	1	1.4	0.5		functional		Cardiac	pubmed	16936699		biochemical	Rat	Cell line	pubmed	8526802	LinkOut	EGF binds to EGFR
middle	r67	EGFR => PI3K	1	1.4	0.5		functional		Cardiac	pubmed	16936699
middle	r68	EGFR => PLCG	1	1.4	0.5		functional		Cardiac	pubmed	16936699		biochemical	Human	Cell line	pubmed	2472219	LinkOut	EGFR phosphorylates PLCG
middle	r69	EGFR => Ras	1	1.4	0.5		functional		Cardiac	pubmed	16936699		functional	Human	Cell line	pubmed	7478553	LinkOut	EGFR couples to Ras through adaptor proteins
middle	r70	ELK1 => BNP	1	1.4	0.5		biochemical	Rat	NRVM	pubmed	12446726								ELK1 binds to promoter region of BNP occurs through p38 phosphorylation of ELK1
middle	r71	ERBB => PI3K	1	1.4	0.5		functional		Cardiac	pubmed	16936699		biochemical	Human	Cell line	pubmed	10559227	LinkOut	ERBB heterodimer binds PI3K
middle	r72	ERBB => PLCG	1	1.4	0.5		functional		Cardiac	pubmed	16936699		biochemical	Human	Cell line	pubmed	1683701	LinkOut	ERBB phosphorylates PLCG
middle	r73	ERBB => Ras	1	1.4	0.5		functional		Cardiac	pubmed	16936699		biochemical	Human	Cell line	pubmed	7970720	LinkOut	ERBB is coupled to Ras through adaptor proteins
middle	r74	ERK12 & CaN => NFAT	1	1.4	0.5		biochemical	Rat	NRVM	pubmed	15657416		functional		Cardiac	pubmed	16936699	LinkOut	ERK12 binds to and phosphorylates Calcineurin NFAT complex which increases NFAT DNA binding in the nucleus
middle	r75	ERK12 => cFos	1	1.4	0.5		functional		Cardiac	pubmed	16936699		functional	Human	Cell line	pubmed	18317936	LinkOut	ERK12 activates cFos
middle	r76	ERK12 => cJun	1	1.4	0.5		biochemical	Mouse	Cell line	pubmed	12881422								ERK12 phophorylates c-Jun. Morton et al 2003
middle	r77	ERK12 => ELK1	1	1.4	0.5		functional		Cardiac	pubmed	10189351		biochemical	Human	Cell line	pubmed	17082637	LinkOut	ERK12 phosphorylates ELK1
middle	r78	ERK12 => GATA4	1	1.4	0.5		functional		Cardiac	pubmed	12775656		biochemical	Rat	NRVM	pubmed	11585926	LinkOut	ERK12 phosphorylates GATA4
middle	r79	ERK12 => MSK1	1	1.4	0.5		functional	Human	Cell line	pubmed	9687510								ERK12 phosphorylates MSK1
middle	r80	ERK12 => NFkB	1	1.4	0.5		biochemical	Rat	NRVM	pubmed	11448959								Dominant negative MEK12 blocked CT1 mediated activation of NFkB
middle	r81	ERK5 => MEF2	1	1.4	0.5		functional		Cardiac	pubmed	12775656		biochemical	Human	Cell Line	pubmed	10849446	LinkOut	ERK5 phosphorylates MEF2
middle	r82	ET1 => ET1R	1	1.4	0.5		functional		Cardiac	pubmed	16936699		biochemical	Human	Cell line	pubmed	9075635	LinkOut	ET1 binds to ET1R
middle	r83	ET1R => Gaq11	1	1.4	0.5		functional		Cardiac	pubmed	16936699		functional		Cardiac	pubmed	10189964	LinkOut	ET1R is coupled to G alpha q class G protein
middle	r84	FAK => Ras	1	1.4	0.5		functional		Cardiac	pubmed	19197333		functional	Human	Cell line	pubmed	9566877	LinkOut	FAK and cSRC activation are upstream of Ras activation
middle	r85	FGF => FGFR	1	1.4	0.5		functional		Cardiac	pubmed	15276471		biochemical	Human	Cell line	pubmed	9223382	LinkOut	FGF2 binds to FGFR1
middle	r86	FGFR => Ras	1	1.4	0.5		functional		Cardiac	pubmed	15276471		biochemical	Mouse	Cell line	pubmed	10362356	LinkOut	FGFR1 couples to Ras through adaptor proteins
middle	r87	Gaq11 => GBG	1	1.4	0.5		functional		Cardiac	pubmed	11181961								GPCR dissociates into alpha and beta gamma subunits
middle	r88	Gaq11 => PLCB	1	1.4	0.5		functional		Cardiac	pubmed	12524460		biochemical	Rat	NRVM	pubmed	19564249	LinkOut	G alpha q binds PLC
middle	r89	GATA4 & SRF => sACT	1	1.4	0.5		biochemical	Monkey	Cell line	pubmed	11003651								GATA4 and SRF synergize sACT expression in adenovirally transfected CV1 fibroblasts
middle	r90	GATA4 => bMHC	1	1.4	0.5		functional		Cardiac	pubmed	12775656		biochemical	Rat	Adult Heart	pubmed	9403619	LinkOut	GATA4 stimulates expression of bMHC in response to aortic stress
middle	r91	GATA4 => CellArea	1	1.4	0.5		functional	Rat	NRVM	pubmed	11356841		functional		Cardiac	pubmed	12524460	LinkOut
middle	r92	GBG => PI3K	1	1.4	0.5		functional		Cardiac	pubmed	16936699		biochemical	Human	Cell line	pubmed	12507995	LinkOut	GBG binds to PI3K
middle	r93	GBG => Raf1A	1	1.4	0.5		biochemical	Human	Cell line	pubmed	7782277		biochemical		Cardiac	pubmed	19217418	LinkOut	G protein beta and gamma subunits bind Raf1 MEK12 ERK12 complex which leads to ERK12 phosphorylation
middle	r94	GBG => Ras	1	1.4	0.5		functional		Cardiac	pubmed	11181961
middle	r95	GCA => cGMP	1	1.4	0.5		functional		Cardiac	pubmed	16936699		functional		Cardiac	pubmed	14563709	LinkOut	GCA synthesizes cGMP
middle	r96	gp130LIFR => JAK	1	1.4	0.5		functional		Cardiac	pubmed	11181961		functional	Human	Cell line	pubmed	7537214	LinkOut	JAK is necessary for gp130 activation of STAT
middle	r97	gp130LIFR => SHP2	1	1.4	0.5		functional		Cardiac	pubmed	16376520		biochemical	Rat	NRVM	pubmed	12855672	LinkOut	Activated gp130 provides a docking site for SHP2 and GAB1
middle	r98	Gsa => AC	1	1.4	0.5		functional		Cardiac	pubmed	12524460		biochemical		Purified	pubmed	9417641	LinkOut	Gsa binds AC
middle	r99	Gsa => GBG	1	1.4	0.5		functional		Cardiac	pubmed	11181961								GPCR dissociates into alpha and beta gamma subunits
middle	r100	IGF1 => IGF1R	1	1.4	0.5		functional		Cardiac	pubmed	16936699		biochemical	Human	Purified	pubmed	1320025	LinkOut	IGF1 binds to IGF1R
middle	r101	IGF1R => PI3K	1	1.4	0.5		functional		Cardiac	pubmed	16936699		biochemical	Human	Cell line	pubmed	20978316	LinkOut	IGF1R activates PI3K
middle	r102	IGF1R => PLCB	1	1.4	0.5		functional		Cardiac	pubmed	16936699		inferred	Mouse	Cell line	pubmed	9187110	LinkOut	IGF1 stimulation leads to PLCB activation
middle	r103	IGF1R => Ras	1	1.4	0.5		functional		Cardiac	pubmed	11181961
middle	r104	IL6 => IL6R	1	1.4	0.5		functional	Mouse	Cell Line	pubmed	7539136								Overexpression of both IL6 an IL6R led to hypertrophy
middle	r105	IL6R => JAK	1	1.4	0.5		biochemical	Human	Cell Line	pubmed	9794795								IL6R gp130 complex leads to phosphorylation and activation of JAK
middle	r106	Integrins => FAK	1	1.4	0.5		functional	Rat	NRVM	pubmed	17583725		functional		Cardiac	pubmed	19197333	LinkOut	Integrins activate FAK
middle	r107	IP3 => Calcium	1	1.4	0.5		functional		Cardiac	pubmed	16936699		biochemical		Cell line	pubmed	2174351	LinkOut	IP3 binds to IP3 receptors on the endoplasmic reticulum which release Calcium ions
middle	r108	ISO => BAR	1	1.4	0.5		biochemical	Rat		pubmed	221204								Isoproterenol is a beta adrengergic receptor agonist
middle	r109	JAK => PI3K	1	1.4	0.5		functional		Cardiac	pubmed	11181961		functional	Human	Cell line	pubmed	10026141	LinkOut	JAK inhibitor prevents PI3K activation
middle	r110	JAK => Ras	1	1.4	0.5		functional		Cardiac	pubmed	11181961
middle	r111	JAK => STAT	1	1.4	0.5		functional		Cardiac	pubmed	11181961		functional	Mouse	Cell line	pubmed	9815665	LinkOut	JAK phosphorylates STAT, phosphorylated STATs dimerize and move to the nucleus
middle	r112	JNK => ATF2	1	1.4	0.5		functional		Cardiac	pubmed	10189351		biochemical	Human	Cell line	pubmed	8654373	LinkOut	JNK phosphorylates ATF2
middle	r113	JNK => cJun	1	1.4	0.5		functional		Cardiac	pubmed	10189351		biochemical	Human	Cell line	pubmed	8654373	LinkOut	JNK phosphorylates cJun
middle	r114	JNK => ELK1	1	1.4	0.5		functional		Cardiac	pubmed	10189351		biochemical	Human	Cell line	pubmed	8654373	LinkOut	JNK phosphorylates ELK1
middle	r115	LIF => gp130LIFR	1	1.4	0.5		functional		Cardiac	pubmed	11181961
middle	r116	MAP3K11 => MEK36	1	1.4	0.5		functional		Cardiac	pubmed	10189351		functional		Cell line	pubmed	12024021	LinkOut	MAP3K11 phosphorylates MEK3
middle	r117	MAP3K11 => MEK7	1	1.4	0.5		functional		Cardiac	pubmed	10189351		functional	Human	Cell line	pubmed	10849438	LinkOut	MAP3K11 phosphorylates MEK7
middle	r118	MAP3K23 => MEK12	1	1.4	0.5		functional		Cardiac	pubmed	10869527
middle	r119	MAP3K23 => MEK4	1	1.4	0.5		functional		Cardiac	pubmed	10869527		biochemical	Human	Cell line	pubmed	14734742		MEKK2 phosphorylates and activates MEK4
middle	r120	MAP3K23 => MEK5	1	1.4	0.5		functional		Cardiac	pubmed	16376520		biochemical	Human	Cell line	pubmed	11073940	LinkOut	MAP3K2 and MAP3K3 both phosphorylate MEK5
middle	r121	MAP3K23 => MEK7	1	1.4	0.5		functional		Cardiac	pubmed	10869527		biochemical	Human	Cell line	pubmed	10347227		MEKK2 and MEKK3 both phosphorylate and activate MEK7
middle	r122	MAP3K4 => MEK4	1	1.4	0.5		functional		Cardiac	pubmed	16936699		biochemical	Human	Cell Line	pubmed	9305639	LinkOut	MAP3K4 phosphorylates MEK4
middle	r123	MAP3K4 => MEK7	1	1.4	0.5		functional		Cardiac	pubmed	16936699		biochemical	Human	Cell Line	pubmed	9305639	LinkOut	MAP3K4 phosphorylates MEK7
middle	r124	MAPKAPK => CREB	1	1.4	0.5		functional		Cardiac	pubmed	10189351		biochemical		Purified	pubmed	12171911	LinkOut	MAPKAPK2 phosphorylates CREB
middle	r125	MEF2 => ANP	1	1.4	0.5		biochemical	Mouse	Adut Heart	pubmed	10531040	LinkOut	functional	Mouse	Adult Heart	pubmed	12202037		Dominant negative MEF2C led to decreased ANP expression, Transgenic mice with mutations in the MEF2 binding site of HDAC9 showed increased ANP expression in response to calcineurin signaling (which was shown to elevate MEF2 transcription)
middle	r126	MEF2 => bMHC	1	1.4	0.5		functional	Mouse	Adult Heart	pubmed	12202037								Transgenic mice with mutations in the MEF2 binding site of HDAC9 showed increased bMHC expression in response to calcineurin signaling (which was shown to elevate MEF2 transcription)
middle	r127	MEF2 => BNP	1	1.4	0.5		functional	Mouse	Adult Heart	pubmed	12202037								Transgenic mice with mutations in the MEF2 binding site of HDAC9 showed increased BNP expression in response to calcineurin signaling (which was shown to elevate MEF2 transcription)
middle	r128	MEF2 => CellArea	1	1.4	0.5		inferred	Rat	NRVM	pubmed	9314533		biochemical	Mouse	Adut Heart	pubmed	10531040	LinkOut	Dominant negative MEF2C led to decreased postnatal cardiomyocyte size, p38 activation leads to increased cell area but MEF2 may or may not be its effector
middle	r129	MEF2 => sACT	1	1.4	0.5		functional	Mouse	Adult heart	pubmed	10811847								Increased CaMK expression led to increased sACT presumably through MEF2
middle	r130	MEK12 => ERK12	1	1.4	0.5		functional		Cardiac	pubmed	16936699		biochemical		Cell line	pubmed	8557975	LinkOut	MEK12 phosphorylates ERK12
middle	r131	MEK36 => p38	1	1.4	0.5		functional		Cardiac	pubmed	16936699
middle	r132	MEK4 => JNK	1	1.4	0.5		functional		Cardiac	pubmed	16936699		biochemical		Purified	pubmed	11062067	LinkOut	MEK4 phosphorlyates JNK at two sites greater affinity for Y185 than MEK7
middle	r133	MEK4 => p38	1	1.4	0.5		functional		Cardiac	pubmed	10189351		biochemical	Human		pubmed	7839144	LinkOut	MEK4 phosphorylates p38
middle	r134	MEK5 => ERK5	1	1.4	0.5		functional		Cardiac	pubmed	16936699		biochemical	Rat	NRVM	pubmed	11387209	LinkOut	MEK5 phosphorylates ERK5
middle	r135	MEK7 => JNK	1	1.4	0.5		functional		Cardiac	pubmed	16936699		biochemical		Purified	pubmed	11062067	LinkOut	MEK 7 phosphorylates JNK at two sites greater affinity for T183 than MEK4
middle	r136	MEKK1 => MEK12	1	1.4	0.5		functional		Cardiac	pubmed	11181961								MEKK1 phosphorylates MEK1 and MEK2
middle	r137	MEKK1 => MEK4	1	1.4	0.5		functional		Cardiac	pubmed	11181961								MEKK1 phosphorylates MEK4
middle	r138	MEKK1 => MEK7	1	1.4	0.5		functional		Cardiac	pubmed	11181961								MEKK1 phosphorylates MEK7
middle	r139	MSK1 => CREB	1	1.4	0.5		biochemical	Rat	Adult ventricular myocytes	pubmed	15522277								MSK1 phosphorylates CREB
middle	r140	mTor => eIF4E	1	1.4	0.5		functional		Cardiac	pubmed	12524460		biochemical	Human	Cell line	pubmed	12604610	LinkOut	mTor phosphorylates a binding protein of eIF4E
middle	r141	mTor => p70s6k	1	1.4	0.5		functional		Cardiac	pubmed	12524460		biochemical	Human	Cell line	pubmed	12604610	LinkOut	mTor phosphorylates p70s6k
middle	r142	NE => aAR	1	1.4	0.5		functional		Cardiac	pubmed	10663910		functional	Human	Cell line	pubmed	7746284	LinkOut	NE binds to aAR
middle	r143	NE => BAR	1	1.4	0.5		functional		Cardiac	pubmed	10663910		functional	Rat	Adult Ventricular Myocytes	pubmed	9751683	LinkOut	NE binds to BAR
middle	r144	NFAT & GATA4 => ANP	1	1.4	0.5		functional		Cardiac	pubmed	12775656		inferred	Rat	NRVM	pubmed	9568714	LinkOut	Calcium blockers reduced expression of ANP mRNA suggesting involvement of NFAT in addition to GATA4
middle	r145	NFAT & GATA4 => BNP	1	1.4	0.5		functional		Cardiac	pubmed	12775656		biochemical	Rat	NRVM	pubmed	9568714	LinkOut	The combination of NFAT3c and GATA4 dramatically increases BNP expression, GATA4 also provides some expression of BNP on its own
middle	r146	NFAT => bMHC	1	1.4	0.5		functional	Mouse	Adult heart	pubmed	9568714								CaN overexpression led to increased bMHC presumably through NFAT
middle	r147	NFAT => sACT	1	1.4	0.5		functional	Mouse	Adult heart	pubmed	9568714								CaN overexpression led to increased sACT presumably through NFAT
middle	r148	NIK => IKK	1	1.4	0.5		biochemical	Human	Celll line	pubmed	9520446		functional		Cardiac	pubmed	16936699	LinkOut	NIK phosphorylates IKK
middle	r149	NOS => sGC	1	1.4	0.5		functional		Cardiac	pubmed	18407781		biochemical	Rat		pubmed	2567995	LinkOut	NOS produces NO which activates sGC
middle	r150	NRG1 => ERBB	1	1.4	0.5		functional		Cardiac	pubmed	16936699		functional		Cardiac	pubmed	20933198	LinkOut	NRG1 binds to ERBB2 ERBB4 heterodimer
middle	r151	p38 => ATF2	1	1.4	0.5		functional	Hamster	CHO	pubmed	7737129		biochemical	Canine	Purified	pubmed	9688607	LinkOut	p38 phosphorylates ATF2
middle	r152	p38 => ELK1	1	1.4	0.5		biochemical	Rat	NRVM	pubmed	9584192		biochemical	Human	Cell Line	pubmed	8622669	LinkOut	p38 phosphorylates and activates ELK1
middle	r153	p38 => GATA4	1	1.4	0.5		functional		Cardiac	pubmed	12775656
middle	r154	p38 => IKK	1	1.4	0.5		biochemical	Rat	NRVM	pubmed	11448959								Dominant negative p38 blocked CT1 mediated activation of NFkB
middle	r155	p38 => MAPKAPK	1	1.4	0.5		functional		Cardiac	pubmed	10869527		biochemical	Bovine	Cell line	pubmed	10988297	LinkOut	p38 phosphorylates MAPKAPK2
middle	r156	p38 => MEF2	1	1.4	0.5		functional	Mouse	CM	pubmed	10531040		biochemical	Human	Cell line	pubmed	10330143	LinkOut	p38 phosphorylates MEF2C
middle	r157	p38 => MSK1	1	1.4	0.5		functional	Human	Cell line	pubmed	9687510								p38 phosphorylates MSK1
middle	r158	PDK1 => Akt	1	1.4	0.5		functional		Cardiac	pubmed	16936699		biochemical	Mouse	Cell line	pubmed	18718528	LinkOut	PDK1 phosphorylates AKT
middle	r159	PE => aAR	1	1.4	0.5		functional		Cardiac	pubmed	10663910		biochemical	Rat	NRVM	pubmed	18390926	LinkOut	PE binds aAR
middle	r160	PI3K => PDK1	1	1.4	0.5		functional		Cardiac	pubmed	16936699		biochemical	Human	Cell line	pubmed	12167717	LinkOut	PI3K generates phospholipids that bring PDK1 and Akt to the plasma membrane
middle	r161	PKA => Calcium	1	1.4	0.5		functional		Cardiac	pubmed	12524460		biochemical	Human	Cell line	pubmed	9247274	LinkOut	PKA phosphorylates L type calcium channels
middle	r162	PKA => CREB	1	1.4	0.5		functional	Rat		pubmed	18205034
middle	r163	PKC => PKD	1	1.4	0.5		functional		Cardiac	pubmed	16936699		biochemical	Rat	NRVM	pubmed	15367659	LinkOut	PKC phosphorylates PKD
middle	r164	PKC => Raf1A	1	1.4	0.5		functional		Cardiac	pubmed	12524460		biochemical	Human	Cell line	pubmed	8798560	LinkOut	Evidence for Ras independent mechanism of Raf activation by PKC
middle	r165	PKC => Ras	1	1.4	0.5		functional		Cardiac	pubmed	10189351		biochemical	Human	Cell line	pubmed	9525855	LinkOut	Evidence for Ras dependent mechanism of Raf activation by PKC
middle	r166	PKC => TAK1	1	1.4	0.5		functional	Rat	NRVM	pubmed	16125722								Inhibitors of PKC block TAK1 activation
middle	r167	PLCB => DAG	1	1.4	0.5		functional		Cardiac	pubmed	16936699		biochemical		Purified	pubmed	11015615	LinkOut	PLCB cleaves PIP2 to form IP3 and DAG
middle	r168	PLCB => IP3	1	1.4	0.5		functional		Cardiac	pubmed	16936699		biochemical		Purified	pubmed	11015615	LinkOut	PLCB cleaves PIP2 to form IP3 and DAG
middle	r169	PLCG => DAG	1	1.4	0.5		functional		Cardiac	pubmed	16936699		biochemical		Purified	pubmed	1848725	LinkOut	PLCG hydrolyses PIP2 to form IP3 and DAG
middle	r170	PLCG => IP3	1	1.4	0.5		functional		Cardiac	pubmed	16936699		biochemical		Purified	pubmed	1848725	LinkOut	PLCG hydrolyses PIP2 to form IP3 and DAG
middle	r171	Rac1 => MAP3K11	1	1.4	0.5		functional		Cardiac	pubmed	10189351		functional	Human	Cell line	pubmed	11713255	LinkOut	Rac1 activates MAP3K11
middle	r172	Rac1 => MAP3K4	1	1.4	0.5		functional		Cardiac	pubmed	10189351		biochemical	Mouse	Purified	pubmed	9079650	LinkOut	Rac1 binds MAP3K4
middle	r173	Raf1 => MEK12	1	1.4	0.5		functional		Cardiac	pubmed	16936699		biochemical	Human	Cell line	pubmed	11948406	LinkOut	Raf1 phosphorylates MEK1 and MEK2
middle	r174	Ras & !SHP2 => RhoA	1	1.4	0.5		biochemical	Rat	NRVM	pubmed	20226789		functional		Cardiac	pubmed	11181961		SHP2 dephosphorylates and inhibits RhoA, Ras activates small GTPase Ral proteins that acitvate RhoA
middle	r175	Ras => MAP3K23	1	1.4	0.5		functional		Cardiac	pubmed	16376520		inferred	Human	Cell line	pubmed	11073940	LinkOut	MAP3K2 is activated through adaptor protein Lad either by Ras or Src
middle	r176	Ras => MEKK1	1	1.4	0.5		functional		Cardiac	pubmed	11181961		biochemical	Human	Cell line	pubmed	7744823	LinkOut	Ras binds to and activates MEKK1
middle	r177	Ras => PI3K	1	1.4	0.5		functional		Cardiac	pubmed	11181961		functional	Human	Cell line	pubmed	18059341
middle	r178	Ras => Rac1	1	1.4	0.5		functional		Cardiac	pubmed	11181961
middle	r179	Ras => Raf1A	1	1.4	0.5		functional		Cardiac	pubmed	10189351		biochemical	Bacteria	Cell line	pubmed	8332195	LinkOut	Ras binds to and activates Raf1
middle	r180	RhoA => SRF	1	1.4	0.5		functional	Rat	NRVM	pubmed	20226789		biochemical	Rat	NRVM	pubmed	11259397		RhoA activates SRF through interaction with Beta1 Integrin
middle	r181	sGC => cGMP	1	1.4	0.5		biochemical	Human	Cell Line	pubmed	11172039								sGC converts GTP to cGMP
middle	r182	SHP2 => MEK5	1	1.4	0.5		functional		Cardiac	pubmed	16376520		inferred	Rat	NRVM	pubmed	12855672	LinkOut	gp130 activates ERK5 with help from docked SHP2 and GAB1, activation through MEK5 is inferred
middle	r183	STAT => ANP	1	1.4	0.5		biochemical	Mouse	Ventricular Myocytes	pubmed	9711940		biochemical	Mouse	Adult heart	pubmed	10618415		Overexpression of STAT led to increased ANP expression, MAPK inhibitors reduced expression suggesting that MAPKS are involved in maximal expression, likely by ERK12 phosphorylation of STAT3
middle	r184	STAT => bMHC	1	1.4	0.5		biochemical	Mouse	Adult heart	pubmed	10618415								Transgenic mice overexpressing STAT showed increased BMHC, however PMID 10212267 suggests that GATA5 is crucial to hypertrophic BMHC expression
middle	r185	Stretch => Integrins	1	1.4	0.5		functional		Cardiac	pubmed	19197333
middle	r186	TAK1 => MEK36	1	1.4	0.5		functional		Cardiac	pubmed	16936699		biochemical		Purified	pubmed	8663074	LinkOut	TAK1 phosphorylates both MEK3 and MEK6
middle	r187	TGFB => TGFR	1	1.4	0.5		functional		Cardiac	pubmed	16936699		functional		Cell line	pubmed	19339207	LinkOut	TGFB1 binds to either TGFBR1 or TGFBR2
middle	r188	TGFR => PKC	1	1.4	0.5		functional	Rat	NRVM	pubmed	16125722								Inhibitors of PKC block TFGB mediated hypertrophy
middle	r189	TNFa => TNFR	1	1.4	0.5		functional		Cardiac	pubmed	16936699		biochemical		Purified	pubmed	1313418	LinkOut	TNF binds to TNFR
middle	r190	TNFR => NIK	1	1.4	0.5		functional	Human	Cell line	pubmed	19434100		functional		Cardiac	pubmed	16936699	LinkOut	TNFR in association with TRADD and TRAF2 activate NIK
middle	r191	TNFR => PI3K	1	1.4	0.5		functional	Human	Cell line	pubmed	10485710
