# Supplementary material for: Context-specific network modeling identifies new crosstalk in β-adrenergic cardiac hypertrophy
Source: PLoS Comput Biol. 2020 Dec 18;16(12):e1008490. doi: 10.1371/journal.pcbi.1008490 (PMC7781532; doi:10.1371/journal.pcbi.1008490)
Supplement: S2 Table — (XLSX) [file pcbi.1008490.s002.xlsx]

## Sheet: Sheet1
ID	Input	Input 2	Input Code	Output	Measurement	Validation tag	Reference	other References
v1	Akt		y0(Akt) = 1; tau(Akt) = 10^9;	CellArea	Increase	Int-over	10799529
v2	AngII		w(r1) = 0.1128;	Akt	Increase	Inp-int	21376054	15781459, 25526681
v3	AngII		w(r1) = 0.1128;	aMHC	No Change	Inp-out	17111039	8946229
v4	AngII		w(r1) = 0.1128;	ANP	Increase	Inp-out	8348686	9396478, 11714734, 11815436, 11889020
v5	AngII		w(r1) = 0.1128;	bMHC	Increase	Inp-out	11322781	8946229, 17111039, 19713680
v6	AngII		w(r1) = 0.1128;	BNP	Increase	Inp-out	9396478
v7	AngII		w(r1) = 0.1128;	sACT	Increase	Inp-out	8348686	11889020
v8	AngII		w(r1) = 0.1128;	SERCA	Decrease	Inp-out	8762048
v9	AngII		w(r1) = 0.1128;	cFos	Increase	Inp-int	19713680
v10	AngII		w(r1) = 0.1128;	cJun	Increase	Inp-int	8978332
v11	AngII		w(r1) = 0.1128;	CREB	Increase	Inp-int	21376054
v12	AngII		w(r1) = 0.1128;	ERK12	Increase	Inp-int	11016940	21376054, 25526681, 8969227
v13	AngII		w(r1) = 0.1128;	foxo	Decrease	Inp-int	15781459
v14	AngII		w(r1) = 0.1128;	GATA4	Increase	Inp-int	12775656
v15	AngII		w(r1) = 0.1128;	GSK3B	Decrease	Inp-int	21376054
v16	AngII		w(r1) = 0.1128;	JNK	Increase	Inp-int	11016940	8978332, 25526681
v17	AngII		w(r1) = 0.1128;	MEF2	Increase	Inp-int	20052676
v18	AngII		w(r1) = 0.1128;	p38	Increase	Inp-int	21376054	25526681
v19	AngII		w(r1) = 0.1128;	PKC	Increase	Inp-int	17111039	8348687
v20	AngII	ANPi	w(r1) = 0.1128; w(r2) = 0.1128;	ANP	Decrease	Inp-out	15313208
v21	AngII	ANPi	w(r1) = 0.1128; w(r2) = 0.1128;	bMHC	Decrease	Inp-out	16890211
v22	AngII	ANPi	w(r1) = 0.1128; w(r2) = 0.1128;	BNP	Decrease	Inp-out	15313208
v23	AngII	ANPi	w(r1) = 0.1128; w(r2) = 0.1128;	CellArea	Decrease	Inp-out	15313208	16890211
v24	AngII	Akt-i	w(r1) = 0.1128; ymax(Akt) = 0;	CREB	Decrease	Int-inh	21376054
v25	AngII	Akt-i	w(r1) = 0.1128; ymax(Akt) = 0;	GSK3B	Increase	Int-inh	21376054
v26	AngII	Akt-i	w(r1) = 0.1128; ymax(Akt) = 0;	p38	Decrease	Int-inh	21376054
v27	AngII	Calcium-i	w(r1) = 0.1128; ymax(Calcium) = 0;	JNK	Decrease	Int-inh	8978332
v28	AngII	CaN-i	w(r1) = 0.1128; ymax(CaN) = 0;	ERK12	Decrease	Int-inh	11016940
v29	AngII	CaN-i	w(r1) = 0.1128; ymax(CaN) = 0;	JNK	Decrease	Int-inh	11016940
v30	AngII	ERK12-i	w(r1) = 0.1128; ymax(ERK12) = 0;	JNK	Decrease	Int-inh	8978332
v31	AngII	HDAC-i	w(r1) = 0.1128; ymax(HDAC) = 0;	CellArea	Decrease	Int-inh	19713680	16006545
v32	AngII	HDAC-i	w(r1) = 0.1128; ymax(HDAC) = 0;	cFos	Decrease	Int-inh	19713680
v33	AngII	MEK12-i	w(r1) = 0.1128; ymax(MEK12) = 0;	CREB	Decrease	Int-inh	21376054
v34	AngII	MEK12-i	w(r1) = 0.1128; ymax(MEK12) = 0;	ERK12	Decrease	Int-inh	21376054
v35	AngII	NFkB-i	w(r1) = 0.1128; ymax(NFkB) = 0;	ANP	Decrease	Int-inh	15870116
v36	AngII	NFkB-i	w(r1) = 0.1128; ymax(NFkB) = 0;	bMHC	Decrease	Int-inh	15870116
v37	AngII	NFkB-i	w(r1) = 0.1128; ymax(NFkB) = 0;	CellArea	Decrease	Int-inh	15870116
v38	AngII		w(r1) = 0.1128;	NFkB	Increase	Inp-int	15870116
v39	AngII		w(r1) = 0.1128;	RhoA	Increase	Inp-int	9546375
v40	AngII	CaN-i	w(r1) = 0.1128; ymax(CaN) = 0;	CellArea	Decrease	Int-inh	11904392	`
v41	AngII		w(r1) = 0.1128;	mTor	Increase	Inp-int	25526681
v42	AngII		w(r1) = 0.1128;	STAT	Increase	Inp-int	25526681	9576927
v43	AngII		w(r1) = 0.1128;	Raf1	Increase	Inp-int	20562518	8969227, 11435346
v44	AngII		w(r1) = 0.1128;	MEK12	Increase	Inp-int	20562518
v45	AngII	Rac1-i	w(r1) = 0.1128; ymax(Rac1) = 0;	CellArea	Decrease	Int-inh	16651530
v46	AngII	Rac1-i	w(r1) = 0.1128; ymax(Rac1) = 0;	ANP	Decrease	Int-inh	16651530	12818576
v47	AngII	Rac1-i	w(r1) = 0.1128; ymax(Rac1) = 0;	BNP	Decrease	Int-inh	16651530
v48	AngII	Rac1-i	w(r1) = 0.1128; ymax(Rac1) = 0;	NFkB	Decrease	Int-inh	16651530
v49	AngII		w(r1) = 0.1128;	CaN	Increase	Inp-int	10655507
v50	AngII	CaN-i	w(r1) = 0.1128; ymax(CaN) = 0;	ANP	Decrease	Int-inh	10655507
v51	AngII	p38-i	w(r1) = 0.1128; ymax(p38) = 0;	CellArea	Increase	Int-inh	12750397
v52	AngII	MEK36-i	w(r1) = 0.1128; ymax(MEK36) = 0;	CellArea	Increase	Int-inh	12750397
v53	AngII	NFAT-i	w(r1) = 0.1128; ymax(NFAT) = 0;	CellArea	Decrease	Int-inh	15336966
v54	AngII	DAG-i	w(r1) = 0.1128; ymax(DAG) = 0;	NFAT	Decrease	Int-inh	17082763
v55	AngII	PLC-i	w(r1) = 0.1128; ymax(PLCB) = 0;	NFAT	Decrease	Int-inh	17082763
v56	AngII	Gaq11-i	w(r1) = 0.1128; ymax(Gaq11) = 0;	NFAT	Decrease	Int-inh	17082763
v57	AngII		w(r1) = 0.1128;	p70s6k	Increase	Inp-int	7586215
v58	AngII	PKC-i	w(r1) = 0.1128; ymax(PKC) = 0;	cFos	Decrease	Int-inh	8348687
v59	AngII		w(r1) = 0.1128;	DAG	Increase	Inp-int	8348687
v60	AngII		w(r1) = 0.1128;	cAMP	No Change	Inp-int	8348687
v61	AngII		w(r1) = 0.1128;	PI3K	Increase	Inp-int	9280213
v62	AngII		w(r1) = 0.1128;	JAK	Increase	Inp-int	12431443	9576927
v63	AngII	PKC-i	w(r1) = 0.1128; ymax(PKC) = 0;	NFkB	Decrease	Int-inh	22298642
v64	AngII	PKC-i	w(r1) = 0.1128; ymax(PKC) = 0;	ERK12	Decrease	Int-inh	8969227
v65	AngII	PKC-i	w(r1) = 0.1128; ymax(PKC) = 0;	Raf1	Decrease	Int-inh	8969227
v66	AngII	Ras-i	w(r1) = 0.1128; ymax(Ras) = 0;	ERK12	No Change	Int-inh	8969227
v67	AngII	Raf1-i	w(r1) = 0.1128; ymax(Raf1) = 0;	ERK12	Decrease	Int-inh	8969227
v68	AngII		w(r1) = 0.1128;	ERK5	Increase	Inp-int	22232556
v69	AngII	PKC-i	w(r1) = 0.1128; ymax(PKC) = 0;	ERK5	Decrease	Int-inh	22232556
v70	AngII	PKC-i	w(r1) = 0.1128; ymax(PKC) = 0;	MEF2	Decrease	Int-inh	22232556
v71	AngII	PKC-i	w(r1) = 0.1128; ymax(PKC) = 0;	ANP	Decrease	Int-inh	22232556
v72	AngII	PKC-i	w(r1) = 0.1128; ymax(PKC) = 0;	CellArea	Decrease	Int-inh	22232556
v73	AngII	ERK12-i	w(r1) = 0.1128; ymax(ERK12) = 0;	GATA4	Decrease	Int-inh	21108934
v74	AngII	p38-i	w(r1) = 0.1128; ymax(p38) = 0;	GATA4	Decrease	Int-inh	21108934
v75	AngII	JNK-i	w(r1) = 0.1128; ymax(JNK) = 0;	GATA4	No Change	Int-inh	21108934
v76	AngII		w(r1) = 0.1128;	CellArea	Increase	Inp-out	19713680
v77	ANPi		w(r2) = 0.1128;	bMHC	No Change	Inp-out	16890211
v78	ANPi		w(r2) = 0.1128;	BNP	No Change	Inp-out	15313208
v79	ANPi		w(r2) = 0.1128;	CellArea	No Change	Inp-out	10455158	16890211, 15313208
v80	ANPi		w(r2) = 0.1128;	cGMP	Increase	Inp-int	10642269
v81	Calcium		y0(Calcium) = 1; tau(Calcium) = 10^9;	NFAT	Increase	Int-over	22921230
v82	CaMK		y0(CaMK) = 1; tau(CaMK) = 10^9;	ANP	Increase	Int-over	10811847
v83	CaMK		y0(CaMK) = 1; tau(CaMK) = 10^9;	MEF2	Increase	Int-over	10811847
v84	cAMP		y0(cAMP) = 1; tau(cAMP) = 10^9;	PKA	Increase	Int-over	16905651
v85	CaN		y0(CaN) = 1; tau(CaN) = 10^9;	ERK12	Increase	Int-over	11435346
v86	CaN		y0(CaN) = 1; tau(CaN) = 10^9;	ANP	Increase	Int-over	10811847
v87	CaN		y0(CaN) = 1; tau(CaN) = 10^9;	MEF2	Increase	Int-over	12177418
v88	CT1		w(r4) = 0.1128;	ANP	Increase	Inp-out	8621626	7862649
v89	CT1		w(r4) = 0.1128;	BNP	Increase	Inp-out	9595480	15623435
v90	CT1		w(r4) = 0.1128;	CellArea	Increase	Inp-out	8621626	7862649, 15623435
v91	CT1		w(r4) = 0.1128;	cFos	Increase	Inp-int	8621626
v92	CT1		w(r4) = 0.1128;	cJun	Increase	Inp-int	8621626
v93	CT1		w(r4) = 0.1128;	GATA4	Increase	Inp-int	17081402
v94	CT1		w(r4) = 0.1128;	sACT	No Change	Inp-out	8621626
v95	CT1		w(r4) = 0.1128;	NFkB	Increase	Inp-int	15870116
v96	EGF		w(r5) = 0.1128;	ANP	Increase	Inp-out	11834705
v97	EGF		w(r5) = 0.1128;	BNP	Increase	Inp-out	14645255
v98	EGF		w(r5) = 0.1128;	CellArea	Increase	Inp-out	11834705
v99	EGF		w(r5) = 0.1128;	Akt	Increase	Inp-int	16020479
v100	EGF		w(r5) = 0.1128;	foxo	Decrease	Inp-int	16020479
v101	EGF		w(r5) = 0.1128;	GSK3B	Decrease	Inp-int	16020479
v102	EGF		w(r5) = 0.1128;	MEF2	Increase	Inp-int	21244855
v103	ET1		w(r6) = 0.1128;	aMHC	Increase	Inp-out	1567402
v104	ET1		w(r6) = 0.1128;	ANP	Increase	Inp-out	10984495
v105	ET1		w(r6) = 0.1128;	bMHC	Increase	Inp-out	10984495	10809760, 1567402,9428623, 10212267, 15864745
v106	ET1		w(r6) = 0.1128;	BNP	Increase	Inp-out	1394868	9396478, 14997707,9595480, 9798730
v107	ET1		w(r6) = 0.1128;	CellArea	Increase	Inp-out	10984495	11158975
v108	ET1		w(r6) = 0.1128;	sACT	Increase	Inp-out	2054934	9428623, 9798730
v109	ET1		w(r6) = 0.1128;	SERCA	Decrease	Inp-out	14997707
v110	ET1		w(r6) = 0.1128;	cJun	Increase	Inp-int	11799083
v111	ET1		w(r6) = 0.1128;	ERK12	Increase	Inp-int	10984495
v112	ET1		w(r6) = 0.1128;	GATA4	Increase	Inp-int	12775656
v113	ET1		w(r6) = 0.1128;	JNK	Increase	Inp-int	10984495
v114	ET1		w(r6) = 0.1128;	MSK1	Increase	Inp-int	11994045
v115	ET1		w(r6) = 0.1128;	p38	Increase	Inp-int	10984495
v116	ET1	ANPi	w(r6) = 0.1128; w(r2) = 0.1128;	CellArea	Decrease	Inp-out	15313208	16890211
v117	ET1	ANPi	w(r6) = 0.1128; w(r2) = 0.1128;	ANP	Decrease	Inp-out	15313208
v118	ET1	ANPi	w(r6) = 0.1128; w(r2) = 0.1128;	BNP	Decrease	Inp-out	15313208
v119	ET1	MEK12-i	w(r6) = 0.1128; ymax(MEK12) = 0;	ANP	Decrease	Int-inh	10984495
v120	ET1	MEK12-i	w(r6) = 0.1128; ymax(MEK12) = 0;	CellArea	Decrease	Int-inh	10984495
v121	ET1	MEK12-i	w(r6) = 0.1128; ymax(MEK12) = 0;	ERK12	Decrease	Int-inh	10984495
v122	ET1	MEK12-i	w(r6) = 0.1128; ymax(MEK12) = 0;	JNK	No Change	Int-inh	10984495
v123	ET1	MEK12-i	w(r6) = 0.1128; ymax(MEK12) = 0;	p38	No Change	Int-inh	10984495
v124	ET1	p38-i	w(r6) = 0.1128; ymax(p38) = 0;	MSK1	Decrease	Int-inh	11994045
v125	ET1	PKC-i	w(r6) = 0.1128; ymax(PKC) = 0;	CellArea	Increase	Int-inh	21795686
v126	ET1	Raf1-i	w(r6) = 0.1128; ymax(Raf1) = 0;	CellArea	Decrease	Int-inh	10984495
v127	ET1	Calcium-i	w(r6) = 0.1128; ymax(Calcium) = 0;	bMHC	Decrease	Int-inh	10809760
v128	ET1	PKC-i	w(r6) = 0.1128; ymax(PKC) = 0;	bMHC	Decrease	Int-inh	10809760
v129	ET1	CaMK-i	w(r6) = 0.1128; ymax(CaMK) = 0;	bMHC	Decrease	Int-inh	10809760
v130	ET1	CaN-i	w(r6) = 0.1128; ymax(CaN) = 0;	bMHC	Decrease	Int-inh	10809760
v131	ET1	Raf1-i	w(r6) = 0.1128; ymax(Raf1) = 0;	ERK12	Decrease	Int-inh	8969227
v132	FGF		w(r7) = 0.1128;	aMHC	Decrease	Inp-out	1688886	9428623, 1712696
v133	FGF		w(r7) = 0.1128;	ANP	Increase	Inp-out	7519562	9428623, 1712696
v134	FGF		w(r7) = 0.1128;	bMHC	Increase	Inp-out	1688886	9428623, 1712696
v135	FGF		w(r7) = 0.1128;	CellArea	Increase	Inp-out	9428623
v136	FGF		w(r7) = 0.1128;	sACT	Increase	Inp-out	1688886	9428623, 1712696, 2402491
v137	FGF		w(r7) = 0.1128;	SERCA	Decrease	Inp-out	9428623	1712696
v138	FGF		w(r7) = 0.1128;	ERK12	Increase	Inp-int	7771542	9990540
v139	foxo		y0(foxo) = 1; tau(foxo) = 10^9;	CaN	Decrease	Int-over	16952979
v140	Gaq11		y0(Gaq11) = 1; tau(Gaq11) = 10^9;	ANP	Increase	Int-over	9707614
v141	Gaq11		y0(Gaq11) = 1; tau(Gaq11) = 10^9;	IP3	Increase	Int-over	9707614
v142	Gaq11		y0(Gaq11) = 1; tau(Gaq11) = 10^9;	JNK	Increase	Int-over	9707614
v143	Gaq11		y0(Gaq11) = 1; tau(Gaq11) = 10^9;	p38	Increase	Int-over	9707614
v144	Gaq11		y0(Gaq11) = 1; tau(Gaq11) = 10^9;	PKC	Increase	Int-over	9707614
v145	IGF1		w(r8) = 0.1128;	ANP	Decrease	Inp-out	9428623
v146	IGF1		w(r8) = 0.1128;	bMHC	Increase	Inp-out	9428623
v147	IGF1		w(r8) = 0.1128;	CellArea	Increase	Inp-out	7683979	9428623, 15781459
v148	IGF1		w(r8) = 0.1128;	foxo	Decrease	Inp-int	15781459
v149	IGF1		w(r8) = 0.1128;	sACT	Increase	Inp-out	7683979	9428623
v150	IGF1	foxo	w(r8) = 0.1128; y0(foxo) = 1; tau(foxo) = 10^9;	CellArea	Decrease	Int-over	15781459
v151	IGF1		w(r8) = 0.1128;	Akt	Increase	Inp-int	11509557
v152	IL6		w(r9) = 0.1128;	ANP	Increase	Inp-out	14997707
v153	IL6		w(r9) = 0.1128;	BNP	Increase	Inp-out	14997707
v154	IL6		w(r9) = 0.1128;	SERCA	Decrease	Inp-out	14997707	10752545
v155	IL6		w(r9) = 0.1128;	STAT	Increase	Inp-int	23268184
v156	IL6		w(r9) = 0.1128;	NFkB	Increase	Inp-int	15870116
v157	ISO		w(r10) = 0.1128;	AC	Increase	Inp-int	12972422
v158	ISO		w(r10) = 0.1128;	Akt	Increase	Inp-int	10799529	18194989
v159	ISO	CaMK-i	w(r10) = 0.1128; ymax(CaMK) = 0;	Akt	Decrease	Int-inh	10799529
v160	ISO	PI3K-i	w(r10) = 0.1128; ymax(PI3K) = 0;	Akt	Decrease	Int-inh	10799529
v161	ISO		w(r10) = 0.1128;	aMHC	Decrease	Inp-out	16501029
v162	ISO	CaMK-i	w(r10) = 0.1128; ymax(CaMK) = 0;	aMHC	Increase	Int-inh	16501029
v163	ISO	PKA-i	w(r10) = 0.1128; ymax(PKA) = 0;	aMHC	No Change	Int-inh	16501029
v164	ISO		w(r10) = 0.1128;	ANP	Increase	Inp-out	11181023	15001529, 10799529, 18194989, 20362664, 16501029
v165	ISO	Calcium-i	w(r10) = 0.1128; ymax(Calcium) = 0;	ANP	Decrease	Int-inh	16501029
v166	ISO	ERK12-i	w(r10) = 0.1128; ymax(ERK12) = 0;	ANP	Decrease	Int-inh	22843704
v167	ISO	PI3K-i	w(r10) = 0.1128; ymax(PI3K) = 0;	ANP	Decrease	Int-inh	10799529
v168	ISO	CaMK-i	w(r10) = 0.1128; ymax(CaMK) = 0;	ANP	Decrease	Int-inh	10799529
v169	ISO		w(r10) = 0.1128;	bMHC	Increase	Inp-out	28863192
v170	ISO	CaN-i	w(r10) = 0.1128; ymax(CaN) = 0;	NFAT	Decrease	Int-inh	28863192
v171	ISO	CaMK-i	w(r10) = 0.1128; ymax(CaMK) = 0;	bMHC	Decrease	Int-inh	16501029
v172	ISO	PKA-i	w(r10) = 0.1128; ymax(PKA) = 0;	bMHC	Decrease	Int-inh	16501029
v173	ISO		w(r10) = 0.1128;	BNP	Increase	Inp-out	28863192
v174	ISO	Calcium-i	w(r10) = 0.1128; ymax(Calcium) = 0;	BNP	Decrease	Int-inh	16501029
v175	ISO	CaMK-i	w(r10) = 0.1128; ymax(CaMK) = 0;	BNP	Decrease	Int-inh	16501029
v176	ISO	PKA-i	w(r10) = 0.1128; ymax(PKA) = 0;	BNP	Decrease	Int-inh	16501029
v177	ISO		w(r10) = 0.1128;	Calcium	Increase	Inp-int	20923637
v178	ISO	CaMK-i	w(r10) = 0.1128; ymax(CaMK) = 0;	Calcium	Decrease	Int-inh	20923637	18721804
v179	ISO		w(r10) = 0.1128;	CaMK	Increase	Inp-int	23624753	28863192
v180	ISO		w(r10) = 0.1128;	cAMP	Increase	Inp-int	18194989	12972422
v181	ISO	AC-i	w(r10) = 0.1128; ymax(AC) = 0;	cAMP	Decrease	Int-inh	12972422
v182	ISO		w(r10) = 0.1128;	CaN	Increase	Inp-int	11435346	28863192
v183	ISO		w(r10) = 0.1128;	CellArea	Increase	Inp-out	22512090
v184	ISO	CaMK-i	w(r10) = 0.1128; ymax(CaMK) = 0;	CellArea	Decrease	Int-inh	18721804
v185	ISO	CaN-i	w(r10) = 0.1128; ymax(CaN) = 0;	CellArea	Decrease	Int-inh	22512090
v186	ISO	ERK12-i	w(r10) = 0.1128; ymax(ERK12) = 0;	CellArea	Decrease	Int-inh	22512090	22843704
v187	ISO	NFkB-i	w(r10) = 0.1128; ymax(NFkB) = 0;	CellArea	Decrease	Int-inh	15870116
v188	ISO	HDAC-i	w(r10) = 0.1128; ymax(HDAC) = 0;	CellArea	Increase	Int-inh	15367668
v189	ISO		w(r10) = 0.1128;	cFos	Increase	Inp-int	7905536	16987560
v190	ISO		w(r10) = 0.1128;	GBG	Increase	Inp-int	22843704
v191	ISO		w(r10) = 0.1128;	cJun	No Change	Inp-int	10799529	7905536, 16987560
v192	ISO	MEK12-i	w(r10) = 0.1128; ymax(MEK12) = 0;	CREB	Decrease	Int-inh	22004899
v193	ISO		w(r10) = 0.1128;	CREB	Increase	Inp-int	24225179	20562518
v194	ISO		w(r10) = 0.1128;	ELK1	Increase	Inp-int	16352191
v195	ISO		w(r10) = 0.1128;	ERK12	Increase	Inp-int	10092665	22843704, 20562518, 22843704, 22512090
v196	ISO	Calcium-i	w(r10) = 0.1128; ymax(Calcium) = 0;	ERK12	Decrease	Int-inh	11435346
v197	ISO	CaM-i	w(r10) = 0.1128; ymax(CaM) = 0;	ERK12	Decrease	Int-inh	11435346
v198	ISO	CaMK-i	w(r10) = 0.1128; ymax(CaMK) = 0;	ERK12	No Change	Int-inh	11435346
v199	ISO	cAMP-i	w(r10) = 0.1128; ymax(cAMP) = 0;	ERK12	Decrease	Int-inh	10092665
v200	ISO	CaN-i	w(r10) = 0.1128; ymax(CaN) = 0;	ERK12	Decrease	Int-inh	11435346	22512090
v201	ISO	PKA-i	w(r10) = 0.1128; ymax(PKA) = 0;	ERK12	Decrease	Int-inh	10092665	9363896
v202	ISO	PKC-i	w(r10) = 0.1128; ymax(PKC) = 0;	ERK12	No Change	Int-inh	10092665	11603922
v203	ISO	Raf1-i	w(r10) = 0.1128; ymax(Raf1) = 0;	ERK12	Decrease	Int-inh	10092665
v204	ISO	Ras-i	w(r10) = 0.1128; ymax(Ras) = 0;	ERK12	Decrease	Int-inh	10092665
v205	ISO	PI3K-i	w(r10) = 0.1128; ymax(PI3K) = 0;	ERK12	Decrease	Int-inh	12736339
v206	ISO	GBG-i	w(r10) = 0.1128; ymax(GBG) = 0;	ERK12	Decrease	Int-inh	10092665
v207	ISO		w(r10) = 0.1128;	GATA4	Increase	Inp-int	12775656	28863192
v208	ISO		w(r10) = 0.1128;	GSK3B	Decrease	Inp-int	10799529
v209	ISO		w(r10) = 0.1128;	HDAC	No Change	Inp-int	21703532	28863192
v210	ISO		w(r10) = 0.1128;	JAK	Increase	Inp-int	30977567
v211	ISO		w(r10) = 0.1128;	JNK	Increase	Inp-int	20562518
v212	ISO		w(r10) = 0.1128;	MEK12	Increase	Inp-int	20562518
v213	ISO		w(r10) = 0.1128;	NFAT	Increase	Inp-int	20132211	28863192
v214	ISO		w(r10) = 0.1128;	p38	Increase	Inp-int	11171998	20562518
v215	ISO		w(r10) = 0.1128;	p70s6k	Increase	Inp-int	16006545
v216	ISO		w(r10) = 0.1128;	PI3K	Increase	Inp-int	17369456
v217	ISO		w(r10) = 0.1128;	PKA	Increase	Inp-int	16905651
v218	ISO		w(r10) = 0.1128;	PKC	Increase	Inp-int	10788473	23105625, 11603922
v219	ISO	PKD-i	w(r10) = 0.1128; ymax(PKD) = 0;	CellArea	Decrease	Int-inh	21971046
v220	ISO		w(r10) = 0.1128;	PKD	Increase	Inp-int	21703532	21971046
v221	ISO		w(r10) = 0.1128;	CaM	Increase	Inp-int	11435346
v222	ISO		w(r10) = 0.1128;	Rac1	Increase	Inp-int	15621051
v223	ISO		w(r10) = 0.1128;	Raf1	Increase	Inp-int	11435346	20562518
v224	ISO	CaN-i	w(r10) = 0.1128; ymax(CaN) = 0;	Raf1	Decrease	Int-inh	11435346
v225	ISO		w(r10) = 0.1128;	Ras	Increase	Inp-int	20562518
v226	ISO		w(r10) = 0.1128;	sACT	Increase	Inp-out	20362664	16501029
v227	ISO	Calcium-i	w(r10) = 0.1128; ymax(Calcium) = 0;	sACT	Decrease	Int-inh	16501029
v228	ISO	CaMK-i	w(r10) = 0.1128; ymax(CaMK) = 0;	sACT	Decrease	Int-inh	16501029
v229	ISO		w(r10) = 0.1128;	SERCA	Decrease	Inp-out	16501029
v230	ISO	PKA-i	w(r10) = 0.1128; ymax(PKA) = 0;	SERCA	No Change	Int-inh	16501029
v231	ISO		w(r10) = 0.1128;	STAT	Increase	Inp-int	30977566
v232	LIF		w(r11) = 0.1128;	ANP	Increase	Inp-out	11387209
v233	LIF		w(r11) = 0.1128;	bMHC	Increase	Inp-out	10212267	10452539
v234	LIF		w(r11) = 0.1128;	BNP	Increase	Inp-out	11387209
v235	LIF		w(r11) = 0.1128;	CellArea	Increase	Inp-out	12855672	11073891
v236	LIF		w(r11) = 0.1128;	cFos	Increase	Inp-int	11009450
v237	LIF		w(r11) = 0.1128;	sACT	Increase	Inp-out	11387209
v238	LIF		w(r11) = 0.1128;	SERCA	Decrease	Inp-out	10752545
v239	LIF		w(r11) = 0.1128;	STAT	Increase	Inp-int	23268184
v240	LIF	MEK5-i	w(r11) = 0.1128; ymax(MEK5) = 0;	ANP	Decrease	Int-inh	11387209
v241	LIF	MEK5-i	w(r11) = 0.1128; ymax(MEK5) = 0;	BNP	Decrease	Int-inh	11387209
v242	LIF	MEK5-i	w(r11) = 0.1128; ymax(MEK5) = 0;	sACT	Decrease	Int-inh	11387209
v243	LIF		w(r11) = 0.1128;	ERK12	Increase	Inp-int	15870116
v244	LIF		w(r11) = 0.1128;	NFkB	Increase	Inp-int	15870116
v245	LIF		w(r11) = 0.1128;	ERK5	Increase	Inp-int	11387209
v246	MEK12		y0(MEK12) = 1; tau(MEK12) = 10^9;	ANP	Increase	Int-over	11101507
v247	MEK12		y0(MEK12) = 1; tau(MEK12) = 10^9;	bMHC	Increase	Int-over	11101507
v248	MEK12		y0(MEK12) = 1; tau(MEK12) = 10^9;	BNP	Increase	Int-over	11101507
v249	MEK12		y0(MEK12) = 1; tau(MEK12) = 10^9;	ERK12	Increase	Int-over	11101507
v250	MEK12		y0(MEK12) = 1; tau(MEK12) = 10^9;	JNK	No Change	Int-over	11101507
v251	MEK12		y0(MEK12) = 1; tau(MEK12) = 10^9;	p38	No Change	Int-over	11101507
v252	MEK12		y0(MEK12) = 1; tau(MEK12) = 10^9;	sACT	Increase	Int-over	11101507
v253	MEK12		y0(MEK12) = 1; tau(MEK12) = 10^9;	NFAT	Increase	Int-over	15657416
v254	MEK12		y0(MEK12) = 1; tau(MEK12) = 10^9;	CellArea	Increase	Int-over	15657416
v255	MEK5		y0(MEK5) = 1; tau(MEK5) = 10^9;	ANP	Increase	Int-over	11387209
v256	MEK5		y0(MEK5) = 1; tau(MEK5) = 10^9;	BNP	Increase	Int-over	11387209
v257	MEK5		y0(MEK5) = 1; tau(MEK5) = 10^9;	sACT	Increase	Int-over	11387209
v258	NE		w(r12) = 0.1128;	aMHC	Decrease	Inp-out	17592507
v259	NE		w(r12) = 0.1128;	ANP	Increase	Inp-out	1850419	20044473, 17592507
v260	NE		w(r12) = 0.1128;	bMHC	Increase	Inp-out	2560798	2156896, 2037558, 20044473, 17592507
v261	NE		w(r12) = 0.1128;	BNP	Increase	Inp-out	20044473	17592507
v262	NE		w(r12) = 0.1128;	CellArea	Increase	Inp-out	6216022	20044473
v263	NE		w(r12) = 0.1128;	sACT	Increase	Inp-out	2560798	2821075, 2537847, 20044473, 17592507
v264	NE		w(r12) = 0.1128;	SERCA	Decrease	Inp-out	17592507
v265	NE		w(r12) = 0.1128;	cFos	Increase	Inp-int	1908674, 19225867
v266	NE		w(r12) = 0.1128;	cJun	Increase	Inp-int	19225867
v267	NE		w(r12) = 0.1128;	ERK12	Increase	Inp-int	19880762
v268	NE		w(r12) = 0.1128;	GATA4	Increase	Inp-int	11435416
v269	NE		w(r12) = 0.1128;	JNK	Increase	Inp-int	19880762
v270	NE		w(r12) = 0.1128;	p38	No Change	Inp-int	19880762
v271	NRG1		w(r13) = 0.1128;	ANP	Increase	Inp-out	9553078	10564160
v272	NRG1		w(r13) = 0.1128;	BNP	Increase	Inp-out	16698793
v273	NRG1		w(r13) = 0.1128;	CellArea	Increase	Inp-out	9553078	16698793
v274	NRG1		w(r13) = 0.1128;	sACT	Increase	Inp-out	9553078
v275	NRG1	MEK12-i	w(r13) = 0.1128; ymax (MEK12) = 0;	ANP	Decrease	Int-inh	10564160
v276	NRG1	PI3K-i	w(r13) = 0.1128; ymax (PI3K) = 0;	ANP	No Change	Int-inh	10564160
v277	NRG1		w(r13) = 0.1128;	p70s6k	Increase	Inp-int	10564160
v278	PE		w(r14) = 0.1128;	bMHC	Increase	Inp-out	15795322	10984495, 10642269, 17592507, 18851973
v279	PE		w(r14) = 0.1128;	BNP	Increase	Inp-out	15795322	9428623, 11387209, 9798730, 17592507
v280	PE		w(r14) = 0.1128;	Calcium	Increase	Inp-int	15946966
v281	PE		w(r14) = 0.1128;	HDAC	Decrease	Inp-int	16767219	21703532
v282	PE		w(r14) = 0.1128;	IP3	Increase	Inp-int	12070761
v283	PE		w(r14) = 0.1128;	p70s6k	Increase	Inp-int	9242178	12411397
v284	PE		w(r14) = 0.1128;	PKD	Increase	Inp-int	21703532
v285	PE		w(r14) = 0.1128;	sACT	Increase	Inp-out	15795322	9428623, 11387209, 10642269, 9798730, 17592507
v286	PE		w(r14) = 0.1128;	SERCA	Decrease	Inp-out	15795322	9428623, 17592507
v287	PE		w(r14) = 0.1128;	Akt	No Change	Inp-int	16020479	18562309
v288	PE		w(r14) = 0.1128;	aMHC	Decrease	Inp-out	15795322	9428623, 17592507
v289	PE		w(r14) = 0.1128;	ANP	Increase	Inp-out	10984495
v290	PE		w(r14) = 0.1128;	CellArea	Increase	Inp-out	10984495
v291	PE		w(r14) = 0.1128;	cFos	Increase	Inp-int	8420993
v292	PE		w(r14) = 0.1128;	cJun	Increase	Inp-int	11799083
v293	PE		w(r14) = 0.1128;	CREB	Increase	Inp-int	15522277	28214885
v294	PE		w(r14) = 0.1128;	ERK12	Increase	Inp-int	10984495	22843704, 15870116
v295	PE		w(r14) = 0.1128;	foxo	Decrease	Inp-int	16020479
v296	PE		w(r14) = 0.1128;	GATA4	Increase	Inp-int	12775656	20874717
v297	PE		w(r14) = 0.1128;	GSK3B	Decrease	Inp-int	16020479
v298	PE		w(r14) = 0.1128;	JNK	Increase	Inp-int	10984495	9314533, 25526681
v299	PE		w(r14) = 0.1128;	MEF2	Increase	Inp-int	9314533
v300	PE		w(r14) = 0.1128;	MSK1	Increase	Inp-int	11994045
v301	PE		w(r14) = 0.1128;	p38	Increase	Inp-int	10984495	9314533, 25526681
v302	PE	PKA-i	w(r14) = 0.1128; ymax(PKA) = 0;	CREB	Decrease	Int-inh	15522277
v303	PE	PKC-i	w(r14) = 0.1128; ymax(PKC) = 0;	HDAC	No Change	Int-inh	16767219
v304	PE	ANPi	w(r14) = 0.1128; w(r2) = 0.1128;	CellArea	Decrease	Inp-out	10455158
v305	PE	PKA	w(r14) = 0.1128; y0(PKA) = 1; tau(PKA) = 10^9;	aMHC	Decrease	Int-over	21703532
v306	PE	PKA	w(r14) = 0.1128; y0(PKA) = 1; tau(PKA) = 10^9;	HDAC	Increase	Int-over	21703532
v307	PE	PKA	w(r14) = 0.1128; y0(PKA) = 1; tau(PKA) = 10^9;	SERCA	Decrease	Int-over	21703532
v308	PE	PKA	w(r14) = 0.1128; y0(PKA) = 1; tau(PKA) = 10^9;	bMHC	Decrease	Int-over	21703532
v309	PE	PKA	w(r14) = 0.1128; y0(PKA) = 1; tau(PKA) = 10^9;	BNP	Decrease	Int-over	21703532
v310	PE	PKA	w(r14) = 0.1128; y0(PKA) = 1; tau(PKA) = 10^9;	PKD	Decrease	Int-over	21703532
v311	PE	PKA	w(r14) = 0.1128; y0(PKA) = 1; tau(PKA) = 10^9;	sACT	Decrease	Int-over	21703532
v312	PE	CaMK-i	w(r14) = 0.1128; ymax(CaMK) = 0;	HDAC	Increase	Int-inh	16767219
v313	PE	cAMP-i	w(r14) = 0.1128; ymax(cAMP) = 0;	ERK12	No Change	Int-inh	10092665
v314	PE	MEK12-i	w(r14) = 0.1128; ymax(MEK12) = 0;	ANP	Decrease	Int-inh	10984495
v315	PE	MEK12-i	w(r14) = 0.1128; ymax(MEK12) = 0;	CellArea	Decrease	Int-inh	10984495
v316	PE	MEK12-i	w(r14) = 0.1128; ymax(MEK12) = 0;	JNK	No Change	Int-inh	10984495
v317	PE	MEK12-i	w(r14) = 0.1128; ymax(MEK12) = 0;	p38	No Change	Int-inh	10984495
v318	PE	MEK5-i	w(r14) = 0.1128; ymax(MEK5) = 0;	ANP	Decrease	Int-inh	11387209
v319	PE	mTor-i	w(r14) = 0.1128; ymax(mTor) = 0;	ANP	No Change	Int-inh	9242178
v320	PE	mTor-i	w(r14) = 0.1128; ymax(mTor) = 0;	CellArea	Decrease	Int-inh	9242178
v321	PE	mTor-i	w(r14) = 0.1128; ymax(mTor) = 0;	sACT	No Change	Int-inh	9242178
v322	PE	p38-i	w(r14) = 0.1128; ymax(p38) = 0;	MSK1	Decrease	Int-inh	11994045
v323	PE	PI3K-i	w(r14) = 0.1128; ymax(PI3K) = 0;	p70s6k	Decrease	Int-inh	9242178	12411397
v324	PE	PKA-i	w(r14) = 0.1128; ymax(PKA) = 0;	HDAC	No Change	Int-inh	16767219
v325	PE	PKC-i	w(r14) = 0.1128; ymax(PKC) = 0;	ERK12	Decrease	Int-inh	10092665
v326	PE	PKD-i	w(r14) = 0.1128; ymax(PKD) = 0;	HDAC	No Change	Int-inh	16767219
v327	PE	Raf1-i	w(r14) = 0.1128; ymax(Raf1) = 0;	CellArea	Decrease	Int-inh	10984495
v328	PE	Raf1-i	w(r14) = 0.1128; ymax(Raf1) = 0;	ERK12	Decrease	Int-inh	10092665
v329	PE		w(r14) = 0.1128;	CaMK	Increase	Inp-int	26110816
v330	PE	CaMK-i	w(r14) = 0.1128; ymax(CaMK) = 0;	ERK12	Decrease	Int-inh	26110816
v331	PE	ERK12-i	w(r14) = 0.1128; ymax(ERK12) = 0;	CaMK	Decrease	Int-inh	26110816
v332	PE	ISO	w(r14) = 0.1128; w(r10) = 0.1128;	HDAC	Increase	Inp-int	21703532
v333	PE	ISO	w(r14) = 0.1128; w(r10) = 0.1128;	PKD	Decrease	Inp-int	21703532
v334	PE	PKA-i	w(r14) = 0.1128; ymax(PKA) = 0;	CaMK	No Change	Int-inh	26110816
v335	PE	PKA-i	w(r14) = 0.1128; ymax(PKA) = 0;	ERK12	No Change	Int-inh	26110817
v336	PE	CaMK-i	w(r14) = 0.1128; ymax(CaMK) = 0;	ANP	Decrease	Int-inh	26110816
v337	PE	ERK12-i	w(r14) = 0.1128; ymax(ERK12) = 0;	ANP	Decrease	Int-inh	26110816
v338	PE		w(r14) = 0.1128;	Raf1	Increase	Inp-int	20562518
v339	PE	MEK12-i	w(r14) = 0.1128; ymax(MEK12) = 0;	GSK3B	Decrease	Int-inh	15757502
v340	PE		w(r14) = 0.1128;	eIF4E	Increase	Inp-int	15757502
v341	PE	MEK12-i	w(r14) = 0.1128; ymax(MEK12) = 0;	eIF4E	Decrease	Int-inh	15757502
v342	PE		w(r14) = 0.1128;	ERK5	Increase	Inp-int	11387209
v343	PE		w(r14) = 0.1128;	CaN	Increase	Inp-int	10655507
v344	PE	CaN-i	w(r14) = 0.1128; ymax(CaN) = 0;	ANP	Decrease	Int-inh	10655507
v345	PE	CaN-i	w(r14) = 0.1128; ymax(CaN) = 0;	CellArea	Decrease	Int-inh	10655507
v346	PE	p38-i	w(r14) = 0.1128; ymax(p38) = 0;	CellArea	Increase	Int-inh	12750397
v347	PE	MEK36-i	w(r14) = 0.1128; ymax(MEK36) = 0;	CellArea	Increase	Int-inh	12750397
v348	PE	ISO	w(r14) = 0.1128; w(r10) = 0.1128;	ANP	Increase	Inp-int	10455263
v349	PE	ISO	w(r14) = 0.1128; w(r10) = 0.1128;	bMHC	Increase	Inp-int	10455263
v350	PE	ISO	w(r14) = 0.1128; w(r10) = 0.1128;	aMHC	No Change	Inp-int	10455263
v351	PE		w(r14) = 0.1128;	PKG1	Decrease	Inp-int	26622405
v352	PE	NOS	w(r14) = 0.1128; y0(NOS) = 1; tau(NOS) = 10^9;	NFAT	Decrease	Int-over	12177418
v353	PKA		y0(PKA) = 1; tau(PKA) = 10^9;	HDAC	No Change	Int-over	21703532
v354	PKA		y0(PKA) = 1; tau(PKA) = 10^9;	PKD	No Change	Int-over	21703532
v355	PKC		y0(PKC) = 1; tau(PKC) = 10^9;	aMHC	Decrease	Int-over	11158975
v356	PKC		y0(PKC) = 1; tau(PKC) = 10^9;	ANP	Increase	Int-over	11158975
v357	PKC		y0(PKC) = 1; tau(PKC) = 10^9;	bMHC	Increase	Int-over	11158975
v358	PKC		y0(PKC) = 1; tau(PKC) = 10^9;	ERK12	Increase	Int-over	11701615
v359	PKC		y0(PKC) = 1; tau(PKC) = 10^9;	JNK	Increase	Int-over	11701615
v360	PKC		y0(PKC) = 1; tau(PKC) = 10^9;	p38	Increase	Int-over	11701615
v361	PKC		y0(PKC) = 1; tau(PKC) = 10^9;	Raf1	Increase	Int-over	8969227
v362	Raf1		y0(Raf1) = 1; tau(Raf1) = 10^9;	ANP	Increase	Int-over	21440552
v363	Stretch		w(r15) = 0.1128;	aMHC	Decrease	Inp-out	9925362
v364	Stretch		w(r15) = 0.1128;	ANP	Increase	Inp-out	1534087	10784353, 9925362
v365	Stretch		w(r15) = 0.1128;	bMHC	Increase	Inp-out	1534087	9925362
v366	Stretch		w(r15) = 0.1128;	BNP	Increase	Inp-out	10587524
v367	Stretch		w(r15) = 0.1128;	CellArea	Increase	Inp-out	15781459
v368	Stretch		w(r15) = 0.1128;	sACT	Increase	Inp-out	1534087	1702436
v369	Stretch		w(r15) = 0.1128;	SERCA	Decrease	Inp-out	9925362
v370	Stretch		w(r15) = 0.1128;	cFos	Increase	Inp-int	1702436
v371	Stretch		w(r15) = 0.1128;	cJun	Increase	Inp-int	15961069
v372	Stretch		w(r15) = 0.1128;	foxo	Decrease	Inp-int	15781459
v373	Stretch	foxo	w(r15) = 0.1128; y0(foxo) = 1; tau(foxo) = 10^9;	CellArea	Decrease	Int-over	15781459
v374	Stretch		w(r15) = 0.1128;	AngII	Increase	Inp-int	8831108	8974057, 9525975
v375	Stretch		w(r15) = 0.1128;	CaMK	Increase	Inp-int	12967638
v376	Stretch		w(r15) = 0.1128;	CaN	Increase	Inp-int	12967638
v377	Stretch	CaMK-i	w(r15) = 0.1128; ymax (CaMK) = 0;	cFos	No Change	Int-inh	12967638
v378	Stretch	ET1R-i	w(r15) = 0.1128; ymax (ET1R) = 0;	ERK12	Decrease	Int-inh	8621724
v379	Stretch		w(r15) = 0.1128;	ERK12	Increase	Inp-int	8621724
v380	Stretch	ET1R-i	w(r15) = 0.1128; ymax (ET1R) = 0;	Raf1	Decrease	Int-inh	8621724
v381	Stretch		w(r15) = 0.1128;	Raf1	Increase	Inp-int	8621724
v382	Stretch	gp130-i	w(r15) = 0.1128; ymax (gp130LIFR) = 0;	BNP	Decrease	Int-inh	11262406
v383	Stretch	CaMK-i	w(r15) = 0.1128; ymax (CaMK) = 0;	CellArea	No Change	Int-inh	19381018
v384	Stretch	CaN-i	w(r15) = 0.1128; ymax (CaN) = 0;	cFos	Decrease	Int-inh	11435345	12967638
v385	Stretch	CaN-i	w(r15) = 0.1128; ymax (CaN) = 0;	cJun	No Change	Int-inh	11435345
v386	Stretch	CaN-i	w(r15) = 0.1128; ymax (CaN) = 0;	BNP	Decrease	Int-inh	11435345
v387	Stretch	CaN-i	w(r15) = 0.1128; ymax (CaN) = 0;	ANP	Decrease	Int-inh	11435345
v388	Stretch	AT1R-i	w(r15) = 0.1128; ymax(AT1R) = 0;	ERK12	Decrease	Int-inh	17019804
v389	Stretch		w(r15) = 0.1128;	Akt	Increase	Inp-int	12909322	11584267
v390	Stretch		w(r15) = 0.1128;	Calcium	Increase	Inp-int	11162845	14521925
v391	Stretch		w(r15) = 0.1128;	CREB	Increase	Inp-int	20705136
v392	Stretch		w(r15) = 0.1128;	DAG	Increase	Inp-int	8385610
v393	Stretch		w(r15) = 0.1128;	FAK	Increase	Inp-int	11847190	12805241
v394	Stretch		w(r15) = 0.1128;	GATA4	Increase	Inp-int	12704188	24120154
v395	Stretch		w(r15) = 0.1128;	GSK3B	Decrease	Inp-int	12909322	20378856
v396	Stretch		w(r15) = 0.1128;	JNK	Increase	Inp-int	8621062	10334907
v397	Stretch		w(r15) = 0.1128;	IP3	Increase	Inp-int	8385610	25696767
v398	Stretch		w(r15) = 0.1128;	NFAT	Increase	Inp-int	15665106	17264507
v399	Stretch		w(r15) = 0.1128;	p38	Increase	Inp-int	10334907	11847190
v400	Stretch		w(r15) = 0.1128;	p70s6k	Increase	Inp-int	12909322	18757826
v401	Stretch		w(r15) = 0.1128;	Rac1	Increase	Inp-int	12777392	17207463
v402	Stretch		w(r15) = 0.1128;	Ras	Increase	Inp-int	8385610	19015044
v403	Stretch		w(r15) = 0.1128;	STAT	Increase	Inp-int	10347087	15350851
v404	Stretch		w(r15) = 0.1128;	Raf1	Increase	Inp-int	7615816	11940578
v405	Stretch	Akt-i	w(r15) = 0.1128; ymax (Akt) = 0;	ERK12	Decrease	Int-inh	19015044
v406	Stretch	AT1R-i	w(r15) = 0.1128; ymax(AT1R) = 0;	BNP	Decrease	Int-inh	9603978	10419503
v407	Stretch	AT1R-i	w(r15) = 0.1128; ymax(AT1R) = 0;	cFos	Decrease	Int-inh	8252633	11330825
v408	Stretch	gp130-i	w(r15) = 0.1128; ymax (gp130LIFR) = 0;	STAT	Decrease	Int-inh	10347087	9588217
v409	Stretch	ET1R-i	w(r15) = 0.1128; ymax (ET1R) = 0;	BNP	Decrease	Int-inh	9603978	14645255
v410	Stretch	FAK-i	w(r15) = 0.1128; ymax (FAK) = 0;	ANP	Decrease	Int-inh	12805241
v411	Stretch	FAK-i	w(r15) = 0.1128; ymax (FAK) = 0;	Akt	Decrease	Int-inh	18757826
v412	Stretch	FAK-i	w(r15) = 0.1128; ymax (FAK) = 0;	ERK12	Decrease	Int-inh	17583725
v413	Stretch	FAK-i	w(r15) = 0.1128; ymax (FAK) = 0;	MEF2	Decrease	Int-inh	15961069
v414	Stretch	RhoA-i	w(r15) = 0.1128; ymax (RhoA) = 0;	ERK12	Decrease	Int-inh	10066681	15923313
v415	Stretch	RhoA-i	w(r15) = 0.1128; ymax (RhoA) = 0;	FAK	Decrease	Int-inh	15923313
v416	Stretch	RhoA-i	w(r15) = 0.1128; ymax (RhoA) = 0;	Akt	Decrease	Int-inh	18854312
v417	Stretch	RhoA-i	w(r15) = 0.1128; ymax (RhoA) = 0;	ANP	Decrease	Int-inh	20606005
v418	Stretch	RhoA-i	w(r15) = 0.1128; ymax (RhoA) = 0;	cFos	Decrease	Int-inh	10066681
v419	Stretch	RhoA-i	w(r15) = 0.1128; ymax (RhoA) = 0;	bMHC	Decrease	Int-inh	15923313
v420	Stretch	RhoA-i	w(r15) = 0.1128; ymax (RhoA) = 0;	BNP	Decrease	Int-inh	20606005
v421	Stretch	Raf1-i	w(r15) = 0.1128; ymax (Raf1) = 0;	ERK12	Decrease	Int-inh	10066681
v422	Stretch	Ras-i	w(r15) = 0.1128; ymax (Ras) = 0;	MEK12	Decrease	Int-inh	19015044
v423	Stretch	Ras-i	w(r15) = 0.1128; ymax (Ras) = 0;	ERK12	No Change	Int-inh	10066681
v424	Stretch	Ras-i	w(r15) = 0.1128; ymax (Ras) = 0;	JNK	No Change	Int-inh	19015044
v425	Stretch	Ras-i	w(r15) = 0.1128; ymax (Ras) = 0;	p38	Decrease	Int-inh	11847190
v426	Stretch	Rac1-i	w(r15) = 0.1128; ymax (Rac1) = 0;	ERK12	Decrease	Int-inh	10066681
v427	Stretch	PKC-i	w(r15) = 0.1128; ymax (PKC) = 0;	ERK12	Decrease	Int-inh	10334907
v428	Stretch	PLCB-i	w(r15) = 0.1128; ymax (PLCB) = 0;	cFos	Decrease	Int-inh	8385610
v429	Stretch	PKC-i	w(r15) = 0.1128; ymax (PKC) = 0;	cFos	Decrease	Int-inh	8385610
v430	Stretch	PI3K-i	w(r15) = 0.1128; ymax (PI3K) = 0;	JNK	No Change	Int-inh	19015044
v431	Stretch	PI3K-i	w(r15) = 0.1128; ymax (PI3K) = 0;	ERK12	Decrease	Int-inh	19015044
v432	Stretch	PI3K-i	w(r15) = 0.1128; ymax (PI3K) = 0;	BNP	Decrease	Int-inh	22174951
v433	Stretch	MEK12-i	w(r15) = 0.1128; ymax (MEK12) = 0;	BNP	Decrease	Int-inh	22174951
v434	Stretch	JNK-i	w(r15) = 0.1128; ymax (JNK) = 0;	ERK12	Decrease	Int-inh	15961069
v435	Stretch	JNK-i	w(r15) = 0.1128; ymax (JNK) = 0;	ANP	Decrease	Int-inh	15961069
v436	Stretch	EGFR-i	w(r15) = 0.1128; ymax (EGFR) = 0;	BNP	Decrease	Int-inh	14645255
v437	Stretch	EGFR-i	w(r15) = 0.1128; ymax (EGFR) = 0;	ERK12	Decrease	Int-inh	19015044
v438	TGFB		w(r16) = 0.1128;	aMHC	Decrease	Inp-out	9428623	1688886, 1712696
v439	TGFB		w(r16) = 0.1128;	ANP	Increase	Inp-out	9428623	16125722, 9396478, 1712696
v440	TGFB		w(r16) = 0.1128;	ATF2	Increase	Inp-int	16125722
v441	TGFB		w(r16) = 0.1128;	bMHC	Increase	Inp-out	9428623	16125722, 1688886, 1712696
v442	TGFB		w(r16) = 0.1128;	BNP	Increase	Inp-out	16125722	9396478
v443	TGFB		w(r16) = 0.1128;	CellArea	Increase	Inp-out	16125722	9396478
v444	TGFB		w(r16) = 0.1128;	sACT	Increase	Inp-out	9428623	1688886, 1712696
v445	TGFB		w(r16) = 0.1128;	SERCA	Decrease	Inp-out	9428623	1712696
v446	TNFa		w(r17) = 0.1128;	aMHC	Decrease	Inp-out	11827697
v447	TNFa		w(r17) = 0.1128;	ANP	Increase	Inp-out	12409315	11851362
v448	TNFa		w(r17) = 0.1128;	BNP	No Change	Inp-out	12054852
v449	TNFa		w(r17) = 0.1128;	CellArea	Increase	Inp-out	12409315	9727550, 11851362
v450	TNFa		w(r17) = 0.1128;	NFkB	Increase	Inp-int	15870116
