# Supplementary material for: Context-specific network modeling identifies new crosstalk in β-adrenergic cardiac hypertrophy
Source: PLoS Comput Biol. 2020 Dec 18;16(12):e1008490. doi: 10.1371/journal.pcbi.1008490 (PMC7781532; doi:10.1371/journal.pcbi.1008490)
Supplement: S3 Table — (XLSX) [file pcbi.1008490.s003.xlsx]

## Sheet: Sheet1
ID	Input	Input 2	Input Code	Output	Measurement	Validation tag	Reference
v1	ISO		w(r10) = 0.0556;	AC	MH	Inp-int	7629102, 10481072, 9769238
v2	ISO		w(r10) = 0.2213;	AC	HH	Inp-int	7629102, 10481072, 9769238
v3	ISO		w(r10) = 0.5;	AC	HH	Inp-int	7629102, 10481072, 9769238
v4	ISO		w(r10) = 0.7212;	AC	HH	Inp-int	7629102, 10481072, 9769238
v5	ISO		w(r10) = 0.8741;	AC	HH	Inp-int	7629102, 10481072, 9769238
v6	ISO		w(r10) = 1.0;	AC	HH	Inp-int	7629102, 10481072, 9769238
v7	ISO		w(r10) = 1;	Akt	MH	Inp-int	22028912, 10799529
v8	ISO	PI3K-i	w(r10) = 1.0; ymax(PI3K)=0;	Akt	HL	Int-inh	10799529
v9	ISO		w(r10) = 0.8741;	Akt	MH	Inp-int	11171998
v10	ISO	PI3K-i	w(r10) = 0.8741; ymax(PI3K)=0;	Akt	ML	Int-inh	11171998
v11	ISO		w(r10) = 0.0556;	aMHC	LL	Inp-out	16501029
v12	ISO		w(r10) = 0.5;	aMHC	LL	Inp-out	16501029
v13	ISO		w(r10) = 0.8741;	aMHC	LL	Inp-out	16501029
v14	ISO	PKA-i	w(r10) = 0.5; ymax(PKA)=0;	aMHC	NC	Int-inh	16501029
v15	ISO	aAR-i	w(r10) = 0.5; ymax(aAR)=0;	aMHC	NC	Int-inh	16501029
v16	ISO		w(r10) = 1.0;	ANP	MH	Inp-out	10799529, 18194989, 21971046, 16501029, 30977566
v17	ISO	p38-i	w(r10) = 1.0; ymax(p38)=0;	ANP	NC	Int-inh	10799529
v18	ISO	CaMK-i	w(r10) = 1.0; ymax(CaMK)=0;	ANP	ML	Int-inh	10799529
v19	ISO	PI3K-i	w(r10) = 1.0; ymax(PI3K)=0;	ANP	HL	Int-inh	10799529
v20	ISO	PDK1	w(r10) = 1.0; y0(PDK1)=1; tau(PDK1)=10^9;	ANP	MH	Int-over	10799529
v21	ISO	Akt	w(r10) = 1.0; y0(Akt)=1; tau(Akt)=10^9;	ANP	LH	Int-over	10799529
v22	ISO	Akt-i	w(r10) = 1.0; ymax(Akt)=0;	ANP	ML	Int-inh	10799529
v23	ISO	GSK3B	w(r10) = 1.0; y0(GSK3B)=1; tau(GSK3B)=10^9;	ANP	ML	Int-over	10799529
v24	ISO	CaN-i	w(r10) = 1.0; ymax(CaN)=0;	ANP	LL	Int-inh	10799529
v25	ISO		w(r10) = 0.0556;	ANP	LH	Inp-out	16501029
v26	ISO		w(r10) = 0.5;	ANP	LH	Inp-out	16501029
v27	ISO		w(r10) = 0.8741;	ANP	MH	Inp-out	16501029, 18194989
v28	ISO	aAR-i	w(r10) = 0.5; ymax(aAR)=0;	ANP	NC	Int-inh	16501029
v29	ISO	ERK12-i	w(r10) = 0.9761; ymax(ERK12)=0;	ANP	ML	Int-inh	22843704
v30	ISO		w(r10) = 1.0;	ATF2	LH	Inp-int	10799529
v31	ISO		w(r10) = 0.0556;	bMHC	LH	Inp-out	16501029
v32	ISO		w(r10) = 0.5;	bMHC	LH	Inp-out	16501029
v33	ISO		w(r10) = 0.8741;	bMHC	LH	Inp-out	16501029
v34	ISO		w(r10) = 1.0;	bMHC	MH	Inp-out	16501029, 30977566
v35	ISO	aAR-i	w(r10) = 0.5; ymax(aAR)=0;	bMHC	NC	Int-inh	16501029
v36	ISO		w(r10) = 1.0;	BNP	MH	Inp-out	23624753, 30977566
v37	ISO		w(r10) = 1.0; ymax(CaN)=0;	BNP	ML	Inp-out	28863192
v38	ISO		w(r10) = 0.8741;	Calcium	MH	Inp-int	24867460, 23624753
v39	ISO		w(r10) = 0.0556;	Calcium	MH	Inp-int	24867460
v40	ISO		w(r10) = 0.5;	Calcium	MH	Inp-int	24867460
v41	ISO		w(r10) = 1.0;	Calcium	MH	Inp-int	24867460
v42	ISO	CaN-i	w(r10) = 1.0; ymax(CaN)=0;	Calcium	LL	Int-inh	22512090
v43	ISO	ERK-i	w(r10) = 1.0; ymax(ERK12)=0;	Calcium	LL	Int-inh	22512090
v44	ISO	CaMK-i	w(r10) = 1.0; ymax(CaMK) = 0;	Calcium	LL	Inp-int	20923637, 18721804
v45	ISO		w(r10) = 1.0;	CaMK	LH	Inp-int	23624753
v46	ISO		w(r10) = 0.0556;	cAMP	LH	Inp-int	20362664
v47	ISO		w(r10) = 0.5;	cAMP	HH	Inp-int	20362664
v48	ISO		w(r10) = 0.7212;	cAMP	HH	Inp-int	20362664
v49	ISO		w(r10) = 0.8741;	cAMP	HH	Inp-int	20362664
v50	ISO		w(r10) = 1.0;	cAMP	HH	Inp-int	20362664
v51	ISO		w(r10) = 1.0;	CaN	LH	Inp-int	11435346
v52	ISO		w(r10) = 0.8741;	CaN	LH	Inp-int	20132211
v53	ISO		w(r10) = 1.0;	CellArea	LH	Inp-out	10799529, 23624753, 22512090, 21971046, 20362664, 24225179,30977566
v54	ISO	CaN-i	w(r10) = 1.0; ymax(CaN)=0;	CellArea	LL	Int-inh	22512090
v55	ISO	ERK-i	w(r10) = 1.0; ymax(ERK12)=0;	CellArea	LL	Int-inh	22512090
v56	ISO	PKD-i	w(r10) = 1.0; ymax(PKD)=0;	CellArea	LL	Int-inh	21971046
v57	ISO		w(r10) = 0.0556;	CellArea	LH	Inp-out	24225179
v58	ISO		w(r10) = 0.5;	CellArea	LH	Inp-out	24225179
v59	ISO		w(r10) = 0.8741;	CellArea	LH	Inp-out	24225179, 20132211
v60	ISO		w(r10) = 0.0556;	CREB	MH	Inp-int	24225179
v61	ISO		w(r10) = 0.5;	CREB	MH	Inp-int	24225179
v62	ISO		w(r10) = 0.8741;	CREB	MH	Inp-int	24225179
v63	ISO		w(r10) = 1.0;	CREB	MH	Inp-int	24225179, 20562518
v64	ISO	AT1R-i	w(r10) = 1.0; ymax(AT1R)=0;	CREB	NC	Int-inh	20562518
v65	ISO		w(r10) = 1.0;	ELK1	LH	Inp-int	10799529
v66	ISO		w(r10) = 1.0;	ERK12	MH	Inp-int	10092665, 20562518, 22512090, 20362664
v67	ISO	cAMP-i	w(r10) = 1.0; ymax(cAMP)=0;	ERK12	ML	Inp-int	10092665
v68	ISO	PKA-i	w(r10) = 1.0; ymax(PKA)=0;	ERK12	ML	Inp-int	10092665
v69	ISO	Ras-i	w(r10) = 1.0; ymax(Ras)=0;	ERK12	ML	Inp-int	10092665
v70	ISO	Raf1-i	w(r10) = 1.0; ymax(Raf1)=0;	ERK12	ML	Inp-int	10092665
v71	ISO		w(r10) = 0.9761;	ERK12	MH	Inp-int	22843704
v72	ISO	Gaq11-i	w(r10) = 0.9761; ymax(Gaq11)=0;	ERK12	NC	Int-inh	22843704
v73	ISO	AT1R-i	w(r10) = 1.0; ymax(AT1R)=0;	ERK12	ML	Int-inh	20562518
v74	ISO	CaN-i	w(r10) = 1.0; ymax(CaN)=0;	ERK12	ML	Int-inh	22512090
v75	ISO		w(r10) = 0.8741;	ERK12	LH	Inp-int	20132211
v76	ISO		w(r10) = 1.0;	GATA4	LH	Inp-int	11382772
v77	ISO		w(r10) = 1.0;	GSK3B	LL	Inp-int	10799529
v78	ISO		w(r10) = 1.0;	JAK	LH	Inp-int	30977566
v79	ISO	AT1R-i	w(r10) = 1.0; ymax(AT1R)=0;	JNK	LL	Int-inh	20562518
v80	ISO		w(r10) = 1.0;	JNK	MH	Inp-int	20562518, 20362664
v81	ISO		w(r10) = 1.0;	MEK12	MH	Inp-int	20562518
v82	ISO	AT1R-i	w(r10) = 1.0; ymax(AT1R)=0;	MEK12	ML	Int-inh	20562518
v83	ISO		w(r10) = 1.0;	NFAT	LH	Inp-int	21971046
v84	ISO	PKD-i	w(r10) = 1.0; ymax(PKD)=0;	NFAT	LL	Int-inh	21971046
v85	ISO		w(r10) = 0.8741;	NFAT	LH	Inp-int	20132211
v86	ISO		w(r10) = 1.0;	p38	MH	Inp-int	20562518
v87	ISO	AT1R-i	w(r10) = 1.0; ymax(AT1R)=0;	p38	LL	Int-inh	20562518
v88	ISO		w(r10) = 0.8741;	p38	LH	Inp-int	11171998
v89	ISO		w(r10) = 1.0;	p70s6k	MH	Inp-int	16006545, 17369456
v90	ISO		w(r10) = 1.0;	PI3K	MH	Inp-int	17369456
v91	ISO		w(r10) = 0.5;	PKA	HH	Inp-int	24867460
v92	ISO		w(r10) = 1.0;	PKC	LH	Inp-int	23105625, 12775975, 11603922
v93	ISO		w(r10) = 0.5;	PKD	LH	Inp-int	21703532
v94	ISO	PE	w(r10) = 0.5; w(r14) =10.0;	PKD	MH	Int-inh	21703532
v95	ISO		w(r10) = 1.0;	Raf1	MH	Inp-int	20562518
v96	ISO	AT1R-i	w(r10) = 1.0; ymax(AT1R)=0;	Raf1	ML	Int-inh	20562518
v97	ISO		w(r10) = 1.0;	Ras	MH	Inp-int	20562518
v98	ISO		w(r10) = 0.5;	sACT	LH	Inp-out	16501029
v99	ISO		w(r10) = 0.5;	SERCA	LL	Inp-out	16501029
v100	ISO		w(r10) = 1.0;	STAT	LH	Inp-int	30977566

## Sheet: Sheet2
ID	INPUT1	INPUT2	OUTPUT	Changes (fold)
v1	ISO		AC	43.4221
v2	ISO		Akt	11.524
v3	ISO		aMHC	0.946248
v4	ISO		bMHC	53.5814
v5	ISO		BNP	65.937
v6	ISO		Calcium	15.3656
v7	ISO		CaMK	59.3499
v8	ISO		cAMP	99.7625
v9	ISO		CaN	59.3499
v10	ISO		ERK12	29.0816
v11	ISO		GATA4	36.6025
v12	ISO		GSK3B	0.975361
v13	ISO		HDAC	0.999369
v14	ISO		p70s6k	38.2732
v15	ISO		PKA	276.833
v16	ISO		PKC	1.66885
v17	ISO		PKD	1.87049
v18	ISO		Raf1	15.261
v19	ISO		sACT	36.4431
v20	ISO		SERCA	0.936078
v21	ISO		ANP	60.3757
v22	ISO		CellArea	61.5773
v23	ISO	AC-i	cAMP	0
v24	ISO	Calcium-i	ANP	0.965876
v25	ISO	Calcium-i	bMHC	0.96528
v26	ISO	Calcium-i	BNP	0.966114
v27	ISO	Calcium-i	ERK12	0.975472
v28	ISO	Calcium-i	sACT	0.961595
v29	ISO	CaM-i	ERK12	1
v30	ISO	CaMK-i	Akt	1
v31	ISO	CaMK-i	aMHC	1.00006
v32	ISO	CaMK-i	bMHC	0.999402
v33	ISO	CaMK-i	BNP	0.999482
v34	ISO	CaMK-i	Calcium	1
v35	ISO	CaMK-i	CellArea	0.999454
v36	ISO	CaMK-i	ERK12	1
v37	ISO	CaMK-i	sACT	0.998743
v38	ISO	cAMP-i	ERK12	0.981685
v39	ISO	CaN-i	CellArea	1
v40	ISO	CaN-i	ERK12	1
v41	ISO	CaN-i	PKC	1
v42	ISO	CaN-i	Raf1	1
v43	ISO	ERK12-i	ANP	0.56704
v44	ISO	ERK12-i	CellArea	0.60496
v45	ISO	MEK12-i	CREB	0.54782
v46	ISO	PI3K-i	Akt	0
v47	ISO	PKA-i	aMHC	1.0022
v48	ISO	PKA-i	bMHC	0.971932
v49	ISO	PKA-i	BNP	0.972809
v50	ISO	PKA-i	ERK12	0.981685
v51	ISO	PKA-i	SERCA	1.00254
v52	ISO	PKC-i	ERK12	0.959684
v53	ISO	Raf1-i	ERK12	0.28124
v54	ISO	Ras-i	ERK12	0.23354
v55	ISO		CREB	57.6292
v56	ISO		PI3K	5.2107
v57	ISO		STAT	1
v58	ISO		JAK	1
v59	ISO	PI3K-i	ANP	0.83082
v60	ISO	PI3K-i	ERK12	1.00003
v61	ISO		cJun	41.5219
v62	ISO	CaMK-i	ANP	0.99944
v63	ISO	NFkB-i	CellArea	1
v64	ISO		cFos	60.6009
v65	ISO		p38	17.2072
v66	ISO		JNK	16.9138
v67	ISO		Ras	4.4805
v68	ISO		MEK12	16.0182
v69	ISO	GBG-i	ERK12	0.02642
v70	ISO		ELK1	38.7484
v71	ISO		cGMP	3.3315
v72	ISO		PKG1	4.3517
v73	ISO		NFAT	20.3602
v74	ISO		Rac1	6.2175
v75	ISO	HDAC-i	CellArea	2.9923

## Sheet: Sheet3
	Control	stimulated	Change (Fold)
ISO	0.0081	0.1128	13.9259
aAR	0.00736483	0.00736483	1
AC	0.00122386	0.0531426	43.4221
Akt	0.00347676	0.0400664	11.5241
aMHC	0.999275	0.945561	0.946248
AngII	0.0081	0.0081	1
ANP	0.00544235	0.328643	60.3862
ANPi	0.0081	0.0081	1
AT1R	0.00368922	0.00368922	1
ATF2	0.00255741	0.0795181	31.0932
BAR	0.00736483	0.0937789	12.7334
bMHC	0.00586216	0.314152	53.5897
BNP	0.00524157	0.345679	65.9496
BNPi	0.0081	0.0081	1
Calcium	0.00092385	0.0141955	15.3656
CaM	0.000259514	0.00732032	28.2078
CaMK	5.49251e-05	0.00325985	59.3509
cAMP	0.00036603	0.036516	99.7625
CaN	5.49251e-05	0.00325985	59.3509
CellArea	0.00542619	0.334189	61.5881
cFos	0.00114296	0.0692702	60.6058
cGMP	0.0033768	0.0112498	3.33149
cJun	0.00291406	0.121006	41.5247
CREB	0.00206634	0.119096	57.636
CT1	0.0081	0.0081	1
DAG	0.00257769	0.00257768	1
EGF	0.0081	0.0081	1
EGFR	0.00368922	0.00368922	1
eIF2B	0.00120295	0.0238749	19.847
eIF4E	0.000398557	0.015255	38.2756
ELK1	0.00369745	0.14328	38.7511
ERBB	0.00368922	0.00368922	1
ERK12	0.00310565	0.0903196	29.0824
ERK5	0.00125858	0.011873	9.43368
ET1	0.0081	0.0081	1
ET1R	0.00368922	0.00368922	1
FAK	0.0014108	0.0014108	1
FGF	0.0081	0.0081	1
FGFR	0.00368922	0.00368922	1
foxo	0.998688	0.974081	0.975361
Gaq11	0.00609464	0.00609464	1
GATA4	0.00312837	0.114514	36.6049
GBG	0.00382662	0.0556101	14.5324
GCA	0.00736483	0.00736483	1
gp130LIFR	0.00736483	0.00736483	1
Gsa	0.00328429	0.0724744	22.067
GSK3B	0.998688	0.974081	0.975361
HDAC	0.99975	0.999118	0.999369
IGF1	0.0081	0.0081	1
IGF1R	0.00368922	0.00368922	1
IkB	0.99911	0.965251	0.966111
IKK	0.00253137	0.0510163	20.1536
IL6	0.0081	0.0081	1
IL6R	0.00368922	0.00368922	1
Integrins	0.00368922	0.00368922	1
IP3	0.00257769	0.00257768	1
ISO	0.0081	0.1128	13.9259
JAK	0.00609464	0.00609464	1
JNK	0.00444776	0.07523	16.9142
LIF	0.0081	0.0081	1
MAP3K11	0.00213905	0.0199009	9.30361
MAP3K23	0.00518556	0.0322413	6.21751
MAP3K4	0.00213905	0.0199009	9.30361
MAPKAPK	0.00078568	0.0253409	32.2534
MEF2	0.00139348	0.0318604	22.8638
MEK12	0.00703538	0.112695	16.0183
MEK36	0.000875071	0.0113756	12.9996
MEK4	0.00499493	0.0500252	10.0152
MEK5	0.00336029	0.0211004	6.27933
MEK7	0.00571581	0.0605273	10.5895
MEKK1	0.00518556	0.0322413	6.21751
MSK1	0.00192774	0.0928557	48.1681
mTor	0.00131211	0.0259187	19.7534
NE	0.0081	0.0081	1
NFAT	0.00295783	0.0602251	20.3613
NFkB	0.00195804	0.0991108	50.6175
NIK	0.0014108	0.0014108	1
NOS	0.00131211	0.0259187	19.7534
NRG1	0.0081	0.0081	1
p38	0.00228568	0.039331	17.2076
p70s6k	0.000398557	0.015255	38.2756
PDK1	0.0077162	0.0573741	7.43554
PE	0.0081	0.0081	1
PI3K	0.0148211	0.0772279	5.21069
PKA	8.3643e-05	0.0231552	276.833
PKC	0.0018141	0.00302746	1.66885
PKD	0.000592293	0.00110788	1.8705
PKG1	0.00126614	0.00550995	4.35176
PLCB	0.00401308	0.00401308	1
PLCG	0.00281961	0.00281961	1
Rac1	0.00518556	0.0322413	6.21751
Raf1	0.00641384	0.097882	15.2611
Raf1A	0.00724157	0.0706083	9.75041
Ras	0.0107033	0.0479566	4.48053
RhoA	0.0103176	0.0624661	6.05436
sACT	0.0049103	0.178974	36.4488
SERCA	0.999176	0.935307	0.936078
sGC	0.000398557	0.015255	38.2756
SHP2	0.00328429	0.00328429	1
SRF	0.00495818	0.0444088	8.95666
STAT	0.00260595	0.00260595	1
Stretch	0.0081	0.0081	1
TAK1	0.000592293	0.00110788	1.8705
TGFB	0.0081	0.0081	1
TGFR	0.00368922	0.00368922	1
TNFa	0.0081	0.0081	1
TNFR	0.00368922	0.00368922	1
